# Supplementary material for: (2S)-2-(4-Ethyl-2,3-dioxopiperazine-1-carboxamido)-2-(4-hy­droxy­phen­yl)acetic acid
Source: Acta Crystallogr Sect E Struct Rep Online. 2010 Jul 3;66(Pt 8):o1907–8. doi: 10.1107/S1600536810025262 (PMC3007271; doi:10.1107/S1600536810025262)
Supplement: Supplementary file 1 [file e-66-o1907-sup1.cif]

##############################################################################
###                                                                        ###
###        Electronic paper (Acta Crystallographica Section E)             ###
###                                                                        ###
##############################################################################
#                                                                            #
# This CIF contains the data in a paper accepted for publication in Acta     #
# Crystallographica Section E. It conforms to the requirements of Notes      #
# for Authors for Section E, and has been peer reviewed under the auspices   #
# of the IUCr Commission on Journals.                                        #
#                                                                            #
# Full details of the Crystallographic Information File format               #
# are given in the paper "The Crystallographic Information File (CIF):       #
# a New Standard Archive File for Crystallography" by S. R. Hall, F. H.      #
# Allen and I. D. Brown [Acta Cryst. (1991), A47, 655-685].                  #
#                                                                            #
# The current version of the core CIF dictionary is obtainable from          #
# ftp://ftp.iucr.org/pub/cif_core.dic. The current version number is 2.4.    #
#                                                                            #
# Software is freely available for graphical display of the structure(s) in  #
# this CIF.  For information consult the CIF home page http://www.iucr.org/  #
# cif/home.html                                                              #
#                                                                            #
# This file may be used for bona fide research purposes within the           #
# scientific community so long as proper attribution is given to the journal # 
# article from which it was obtained.                                        #
#                                                                            #
##############################################################################
                                             
data_I
_audit_creation_method     SHELXL-97
_chemical_name_systematic
;
(2<i>S</i>)-2-(4-Ethyl-2,3-dioxopiperazine-1-carboxamido)-2-(4-
hydroxyphenyl)acetic acid
;
_chemical_name_common     ?
_chemical_formula_moiety     'C15 H17 N3 O6'
_chemical_formula_sum     'C15 H17 N3 O6'
_chemical_formula_iupac     'C15 H17 N3 O6'
_chemical_formula_weight     335.32
_chemical_melting_point     ?
_symmetry_cell_setting     orthorhombic
_symmetry_space_group_name_H-M     'P 21 21 21'
_symmetry_space_group_name_Hall     'P 2ac 2ab'
loop_
    _symmetry_equiv_pos_as_xyz
    'x, y, z'
    '-x+1/2, -y, z+1/2'
    'x+1/2, -y+1/2, -z'
    '-x, y+1/2, -z+1/2'
_cell_length_a     11.5899(19)
_cell_length_b     13.038(2)
_cell_length_c     20.794(3)
_cell_angle_alpha     90.00
_cell_angle_beta     90.00
_cell_angle_gamma     90.00
_cell_volume     3142.2(9)
_cell_formula_units_Z     8
_cell_measurement_reflns_used     3149
_cell_measurement_theta_min     2.506
_cell_measurement_theta_max     22.515
_cell_measurement_temperature     298(2)
_exptl_crystal_description     bar
_exptl_crystal_colour     colourless
_exptl_crystal_size_max     0.51
_exptl_crystal_size_mid     0.15
_exptl_crystal_size_min     0.09
_exptl_crystal_density_diffrn     1.418
_exptl_crystal_density_meas     ?
_exptl_crystal_density_method     'not measured'
_exptl_crystal_F_000     1408
_exptl_absorpt_coefficient_mu     0.111
_exptl_absorpt_correction_type     none
_exptl_absorpt_process_details     ?
_exptl_absorpt_correction_T_min     ?
_exptl_absorpt_correction_T_max     ?
_exptl_special_details
;
;
_diffrn_ambient_temperature     298(2)
_diffrn_radiation_type     MoK\a
_diffrn_radiation_wavelength     0.71073
_diffrn_radiation_source     'fine-focus sealed tube'
_diffrn_radiation_monochromator     graphite
_diffrn_measurement_device_type     'Bruker SMART CCD area-detector'
_diffrn_measurement_method     'phi and omega scans'
_diffrn_detector_area_resol_mean     10.0
_diffrn_reflns_number     16467
_diffrn_reflns_av_R_equivalents     0.0401
_diffrn_reflns_av_sigmaI/netI     0.0297
_diffrn_reflns_theta_min     1.84
_diffrn_reflns_theta_max     25.35
_diffrn_reflns_theta_full     25.35
_diffrn_measured_fraction_theta_max     1.000
_diffrn_measured_fraction_theta_full     1.000
_diffrn_reflns_limit_h_min     -13
_diffrn_reflns_limit_h_max     13
_diffrn_reflns_limit_k_min     -15
_diffrn_reflns_limit_k_max     15
_diffrn_reflns_limit_l_min     -18
_diffrn_reflns_limit_l_max     25
_diffrn_standards_number     .
_diffrn_standards_interval_count     .
_diffrn_standards_interval_time     .
_diffrn_standards_decay_%     ?
_refine_special_details
;
Refinement of <i>F</i>\^2\^ against ALL reflections. The weighted
<i>R</i>-factor <i>wR</i> and goodness of fit <i>S</i> are based on
<i>F</i>\^2\^, conventional <i>R</i>-factors <i>R</i> are based on <i>F</i>,
with <i>F</i> set to zero for negative <i>F</i>\^2\^. The threshold expression
of <i>F</i>\^2\^ > \s(<i>F</i>\^2\^) is used only for calculating
<i>R</i>-factors(gt) <i>etc</i>. and is not relevant to the choice of
reflections for refinement. <i>R</i>-factors based on <i>F</i>\^2\^ are
statistically about twice as large as those based on <i>F</i>, and <i>R</i>-
factors based on ALL data will be even larger.
;
_reflns_number_total     3237
_reflns_number_gt     2722
_reflns_threshold_expression     I>2\s(I)
_refine_ls_structure_factor_coef     Fsqd
_refine_ls_matrix_type     full
_refine_ls_R_factor_all     0.0542
_refine_ls_R_factor_gt     0.0437
_refine_ls_wR_factor_gt     0.1016
_refine_ls_wR_factor_ref     0.1073
_refine_ls_goodness_of_fit_ref     1.055
_refine_ls_restrained_S_all     1.052
_refine_ls_number_reflns     3237
_refine_ls_number_parameters     449
_refine_ls_number_restraints     16
_refine_ls_hydrogen_treatment     mixed
_refine_ls_weighting_scheme     calc
_refine_ls_weighting_details
         'calc w=1/[\s^2^(Fo^2^)+(0.0613P)^2^+0.0947P] where P=(Fo^2^+2Fc^2^)/3'
_atom_sites_solution_hydrogens     difmap
_atom_sites_solution_primary     direct
_atom_sites_solution_secondary     difmap
_refine_ls_shift/su_max     0.000
_refine_ls_shift/su_mean     0.000
_refine_diff_density_max     0.179
_refine_diff_density_min     -0.163
_refine_ls_extinction_method     none
_refine_ls_extinction_coef     ?
loop_
    _atom_type_symbol
    _atom_type_description
    _atom_type_scat_dispersion_real
    _atom_type_scat_dispersion_imag
    _atom_type_scat_source
    'C' 'C' 0.0033 0.0016
                         'International Tables Vol C Tables 4.2.6.8 and 6.1.1.4'
    'H' 'H' 0.0000 0.0000
                         'International Tables Vol C Tables 4.2.6.8 and 6.1.1.4'
    'N' 'N' 0.0061 0.0033
                         'International Tables Vol C Tables 4.2.6.8 and 6.1.1.4'
    'O' 'O' 0.0106 0.0060
                         'International Tables Vol C Tables 4.2.6.8 and 6.1.1.4'
_computing_data_collection     'SMART (Bruker, 1999)'
_computing_cell_refinement     'SAINT (Bruker, 1999)'
_computing_data_reduction     'SAINT (Bruker, 1999)'
_computing_structure_solution     'SHELXS97 (Sheldrick, 2008)'
_computing_structure_refinement     'SHELXL97 (Sheldrick, 2008)'
_computing_molecular_graphics     'SHELXTL (Sheldrick, 2008)'
_computing_publication_material     'SHELXTL (Sheldrick, 2008)'
loop_
    _atom_site_type_symbol
    _atom_site_label
    _atom_site_fract_x
    _atom_site_fract_y
    _atom_site_fract_z
    _atom_site_U_iso_or_equiv
    _atom_site_adp_type
    _atom_site_calc_flag
    _atom_site_refinement_flags
    _atom_site_occupancy
    _atom_site_disorder_assembly
    _atom_site_disorder_group
    O O5 0.6862(2) 0.66654(17) 0.51841(12) 0.0584(6) Uani d D 1 . .
    C C1 0.4645(3) 0.3773(2) 0.73859(14) 0.0421(7) Uani d . 1 . .
    C C2 0.5301(3) 0.4183(2) 0.67963(14) 0.0379(7) Uani d . 1 . .
    C C3 0.6229(4) 0.5339(3) 0.75568(14) 0.0608(10) Uani d . 1 . .
    H H3A 0.5614 0.5831 0.7630 0.073 Uiso calc R 1 . .
    H H3B 0.6960 0.5696 0.7598 0.073 Uiso calc R 1 . .
    C C4 0.6161(3) 0.4511(3) 0.80428(14) 0.0515(8) Uani d . 1 . .
    H H4A 0.6815 0.4052 0.7994 0.062 Uiso calc R 1 . .
    H H4B 0.6191 0.4805 0.8471 0.062 Uiso calc R 1 . .
    C C5 0.4652(3) 0.3361(3) 0.85232(14) 0.0534(9) Uani d . 1 . .
    H H5A 0.3841 0.3206 0.8457 0.064 Uiso calc R 1 . .
    H H5B 0.4717 0.3781 0.8906 0.064 Uiso calc R 1 . .
    C C6 0.5296(4) 0.2396(3) 0.86191(19) 0.0841(13) Uani d . 1 . .
    H H6A 0.4973 0.2028 0.8976 0.126 Uiso calc R 1 . .
    H H6B 0.6091 0.2549 0.8705 0.126 Uiso calc R 1 . .
    H H6C 0.5242 0.1983 0.8238 0.126 Uiso calc R 1 . .
    C C7 0.6935(3) 0.5273(2) 0.64418(14) 0.0468(8) Uani d . 1 . .
    C C8 0.78013(16) 0.6197(2) 0.52363(14) 0.0420(7) Uani d D 1 . .
    C C9 0.7784(3) 0.5059(2) 0.53998(13) 0.0417(7) Uani d . 1 . .
    H H9 0.8536 0.4865 0.5578 0.050 Uiso calc R 1 . .
    C C10 0.7571(3) 0.4445(2) 0.47940(13) 0.0392(7) Uani d . 1 . .
    C C11 0.8371(3) 0.3733(2) 0.45867(14) 0.0445(8) Uani d . 1 . .
    H H11 0.9052 0.3646 0.4817 0.053 Uiso calc R 1 . .
    C C12 0.8176(3) 0.3146(2) 0.40408(15) 0.0474(8) Uani d . 1 . .
    H H12 0.8723 0.2671 0.3905 0.057 Uiso calc R 1 . .
    C C13 0.7164(3) 0.3271(2) 0.37011(14) 0.0435(8) Uani d . 1 . .
    C C14 0.6354(3) 0.3972(3) 0.39031(15) 0.0507(8) Uani d . 1 . .
    H H14 0.5671 0.4058 0.3674 0.061 Uiso calc R 1 . .
    C C15 0.6563(3) 0.4549(2) 0.44491(15) 0.0480(8) Uani d . 1 . .
    H H15 0.6011 0.5018 0.4587 0.058 Uiso calc R 1 . .
    C C16 0.4769(4) 1.2845(3) 0.1574(2) 0.0929(15) Uani d . 1 . .
    H H16A 0.4413 1.3066 0.1967 0.139 Uiso calc R 1 . .
    H H16B 0.4416 1.3192 0.1218 0.139 Uiso calc R 1 . .
    H H16C 0.5577 1.3003 0.1585 0.139 Uiso calc R 1 . .
    C C17 0.4611(3) 1.1708(3) 0.14984(15) 0.0552(9) Uani d . 1 . .
    H H17A 0.3794 1.1548 0.1495 0.066 Uiso calc R 1 . .
    H H17B 0.4935 1.1492 0.1090 0.066 Uiso calc R 1 . .
    C C18 0.4657(3) 1.1091(2) 0.25917(14) 0.0415(7) Uani d . 1 . .
    C C19 0.5391(3) 1.0779(2) 0.31764(13) 0.0379(7) Uani d . 1 . .
    C C20 0.6653(3) 0.9982(3) 0.23883(13) 0.0564(9) Uani d . 1 . .
    H H20A 0.6198 0.9381 0.2282 0.068 Uiso calc R 1 . .
    H H20B 0.7462 0.9806 0.2344 0.068 Uiso calc R 1 . .
    C C21 0.6363(3) 1.0832(3) 0.19387(14) 0.0535(9) Uani d . 1 . .
    H H21A 0.6867 1.1412 0.2020 0.064 Uiso calc R 1 . .
    H H21B 0.6484 1.0608 0.1499 0.064 Uiso calc R 1 . .
    C C22 0.7251(3) 1.0017(2) 0.35317(14) 0.0413(7) Uani d . 1 . .
    C C23 0.7895(3) 1.0151(2) 0.46270(13) 0.0400(7) Uani d . 1 . .
    H H23 0.8671 1.0322 0.4474 0.048 Uiso calc R 1 . .
    C C24 0.78669(17) 0.9022(2) 0.48071(13) 0.0403(7) Uani d D 1 . .
    C C25 0.7646(3) 1.0775(2) 0.52265(13) 0.0380(7) Uani d . 1 . .
    C C26 0.8464(3) 1.1431(2) 0.54761(15) 0.0450(7) Uani d . 1 . .
    H H26 0.9170 1.1500 0.5268 0.054 Uiso calc R 1 . .
    C C27 0.8258(3) 1.1987(2) 0.60304(14) 0.0484(8) Uani d . 1 . .
    H H27 0.8823 1.2423 0.6193 0.058 Uiso calc R 1 . .
    C C28 0.7214(3) 1.1894(2) 0.63420(14) 0.0441(8) Uani d . 1 . .
    C C29 0.6382(3) 1.1250(3) 0.60949(15) 0.0540(9) Uani d . 1 . .
    H H29 0.5673 1.1188 0.6301 0.065 Uiso calc R 1 . .
    C C30 0.6598(3) 1.0695(2) 0.55422(15) 0.0494(8) Uani d . 1 . .
    H H30 0.6032 1.0262 0.5380 0.059 Uiso calc R 1 . .
    N N1 0.5094(2) 0.39370(19) 0.79653(11) 0.0421(6) Uani d . 1 . .
    N N2 0.6125(2) 0.49079(18) 0.69051(11) 0.0448(6) Uani d . 1 . .
    N N3 0.6901(2) 0.48256(18) 0.58659(10) 0.0440(6) Uani d . 1 . .
    H H3 0.6357 0.4402 0.5773 0.053 Uiso calc R 1 . .
    N N4 0.5174(2) 1.11428(19) 0.20220(11) 0.0412(6) Uani d . 1 . .
    N N5 0.6415(2) 1.02945(18) 0.30565(10) 0.0402(6) Uani d . 1 . .
    N N6 0.7073(2) 1.03845(17) 0.41218(10) 0.0421(6) Uani d . 1 . .
    H H6D 0.6477 1.0756 0.4202 0.051 Uiso calc R 1 . .
    O O1 0.3770(2) 0.3277(2) 0.72961(11) 0.0663(7) Uani d . 1 . .
    O O2 0.50699(18) 0.38196(17) 0.62759(9) 0.0482(6) Uani d . 1 . .
    O O3 0.7594(2) 0.59548(19) 0.65771(11) 0.0759(9) Uani d . 1 . .
    O O4 0.8770(2) 0.65925(18) 0.51346(13) 0.0615(7) Uani d D 1 . .
    H H4O 0.900(8) 0.722(3) 0.509(4) 0.092 Uiso d PD 0.50 . .
    H H5O 0.687(9) 0.726(3) 0.500(4) 0.092 Uiso d PD 0.50 . .
    O O6 0.6918(2) 0.27188(18) 0.31598(10) 0.0590(6) Uani d . 1 . .
    H H6 0.7493 0.2401 0.3046 0.088 Uiso calc R 1 . .
    O O7 0.3658(2) 1.1346(2) 0.26865(11) 0.0609(7) Uani d . 1 . .
    O O8 0.50410(18) 1.10077(18) 0.37060(9) 0.0507(6) Uani d . 1 . .
    O O9 0.8068(2) 0.94970(17) 0.33806(10) 0.0625(7) Uani d . 1 . .
    O O10 0.8777(2) 0.86393(17) 0.50285(12) 0.0532(6) Uani d D 1 . .
    H H10O 0.881(7) 0.798(2) 0.503(4) 0.080 Uiso d PD 0.50 . .
    O O11 0.6930(2) 0.85492(17) 0.47513(12) 0.0604(7) Uani d D 1 . .
    H H11O 0.679(8) 0.800(4) 0.496(4) 0.091 Uiso d PD 0.50 . .
    O O12 0.6966(2) 1.24064(19) 0.68955(10) 0.0615(7) Uani d . 1 . .
    H H12A 0.7521 1.2758 0.7000 0.092 Uiso calc R 1 . .
loop_
    _atom_site_aniso_label
    _atom_site_aniso_U_11
    _atom_site_aniso_U_22
    _atom_site_aniso_U_33
    _atom_site_aniso_U_12
    _atom_site_aniso_U_13
    _atom_site_aniso_U_23
    O5 0.0529(15) 0.0450(13) 0.0772(16) 0.0050(12) 0.0103(13) 0.0107(12)
    C1 0.0428(19) 0.0438(17) 0.0398(17) -0.0002(16) 0.0001(15) -0.0009(13)
    C2 0.0387(17) 0.0364(15) 0.0386(17) 0.0030(14) 0.0005(14) 0.0016(13)
    C3 0.085(3) 0.059(2) 0.0387(18) -0.026(2) 0.0137(18) -0.0173(16)
    C4 0.057(2) 0.066(2) 0.0320(16) -0.0083(18) 0.0017(15) -0.0093(15)
    C5 0.057(2) 0.064(2) 0.0388(17) 0.0020(18) 0.0073(16) 0.0106(15)
    C6 0.115(4) 0.065(3) 0.072(3) 0.010(3) 0.007(3) 0.021(2)
    C7 0.060(2) 0.0418(16) 0.0389(17) -0.0105(17) 0.0088(15) 0.0007(14)
    C8 0.046(2) 0.0422(16) 0.0375(16) -0.0016(16) 0.0079(15) 0.0004(13)
    C9 0.0481(19) 0.0394(15) 0.0375(16) 0.0039(15) 0.0048(14) 0.0043(12)
    C10 0.0469(19) 0.0338(14) 0.0370(15) 0.0008(13) 0.0073(14) 0.0068(12)
    C11 0.0459(19) 0.0422(16) 0.0454(17) 0.0058(15) 0.0025(15) 0.0069(14)
    C12 0.051(2) 0.0400(15) 0.0511(19) 0.0093(15) 0.0143(16) 0.0010(14)
    C13 0.055(2) 0.0370(15) 0.0383(16) -0.0053(15) 0.0132(15) -0.0008(13)
    C14 0.051(2) 0.0588(19) 0.0428(18) 0.0054(18) 0.0011(15) -0.0040(16)
    C15 0.050(2) 0.0492(18) 0.0447(18) 0.0147(16) 0.0060(16) -0.0026(15)
    C16 0.126(4) 0.071(3) 0.082(3) 0.003(3) -0.029(3) 0.025(2)
    C17 0.046(2) 0.081(2) 0.0387(18) 0.0045(19) -0.0083(16) 0.0017(17)
    C18 0.044(2) 0.0415(17) 0.0391(17) -0.0024(15) -0.0020(15) -0.0052(13)
    C19 0.0425(18) 0.0359(15) 0.0353(16) -0.0011(14) 0.0030(14) -0.0010(12)
    C20 0.064(2) 0.069(2) 0.0363(17) 0.026(2) -0.0042(16) -0.0180(16)
    C21 0.047(2) 0.080(2) 0.0333(17) 0.0110(19) 0.0011(14) -0.0053(16)
    C22 0.0510(19) 0.0342(14) 0.0387(16) 0.0073(15) -0.0022(15) 0.0003(12)
    C23 0.0442(18) 0.0400(15) 0.0357(15) -0.0017(14) -0.0033(13) 0.0050(12)
    C24 0.0473(19) 0.0417(15) 0.0319(15) -0.0015(16) -0.0054(14) -0.0003(12)
    C25 0.0423(18) 0.0354(14) 0.0364(15) 0.0009(13) -0.0058(14) 0.0050(12)
    C26 0.0423(19) 0.0475(17) 0.0453(17) -0.0079(15) 0.0012(14) 0.0069(14)
    C27 0.051(2) 0.0456(17) 0.0486(18) -0.0088(16) -0.0108(16) -0.0060(14)
    C28 0.049(2) 0.0426(15) 0.0408(17) 0.0048(16) -0.0101(15) 0.0007(13)
    C29 0.049(2) 0.065(2) 0.0489(19) -0.0050(19) 0.0057(16) -0.0076(16)
    C30 0.047(2) 0.0521(19) 0.0492(19) -0.0146(16) -0.0025(16) -0.0068(15)
    N1 0.0449(16) 0.0437(13) 0.0377(13) 0.0032(12) 0.0022(12) 0.0041(11)
    N2 0.0634(18) 0.0390(13) 0.0320(13) -0.0106(13) 0.0090(12) -0.0028(11)
    N3 0.0565(17) 0.0417(13) 0.0339(13) -0.0120(13) 0.0062(12) 0.0009(11)
    N4 0.0406(15) 0.0501(14) 0.0330(13) 0.0015(12) -0.0020(11) -0.0019(11)
    N5 0.0478(16) 0.0409(13) 0.0318(12) 0.0108(12) -0.0036(11) -0.0057(10)
    N6 0.0526(17) 0.0398(13) 0.0339(13) 0.0080(13) -0.0028(12) 0.0020(11)
    O1 0.0525(16) 0.0900(18) 0.0564(15) -0.0224(15) -0.0003(12) 0.0063(14)
    O2 0.0522(14) 0.0569(13) 0.0355(12) -0.0080(11) -0.0067(10) -0.0026(10)
    O3 0.099(2) 0.0766(16) 0.0520(14) -0.0526(17) 0.0165(14) -0.0137(13)
    O4 0.0525(16) 0.0522(14) 0.0799(17) -0.0074(13) 0.0115(13) 0.0142(13)
    O6 0.0652(16) 0.0586(14) 0.0530(14) -0.0088(13) 0.0116(12) -0.0176(11)
    O7 0.0371(14) 0.0910(18) 0.0545(14) 0.0106(13) 0.0005(11) -0.0080(13)
    O8 0.0486(14) 0.0694(14) 0.0341(12) 0.0074(12) 0.0080(10) 0.0019(10)
    O9 0.0718(17) 0.0650(15) 0.0508(13) 0.0346(14) -0.0129(12) -0.0133(11)
    O10 0.0516(14) 0.0462(12) 0.0619(14) 0.0026(12) -0.0150(11) 0.0048(11)
    O11 0.0536(15) 0.0461(12) 0.0816(18) -0.0110(12) -0.0200(14) 0.0137(12)
    O12 0.0635(17) 0.0705(16) 0.0504(13) 0.0077(14) -0.0068(12) -0.0234(12)
_geom_special_details
;
All e.s.d.'s (except the e.s.d. in the dihedral angle between two l.s. planes)
are estimated using the full covariance matrix. The cell e.s.d.'s are taken
into account individually in the estimation of e.s.d.'s in distances, angles
and torsion angles; correlations between e.s.d.'s in cell parameters are only
used when they are defined by crystal symmetry. An approximate (isotropic)
treatment of cell e.s.d.'s is used for estimating e.s.d.'s involving l.s.
planes.
;
loop_
    _geom_bond_atom_site_label_1
    _geom_bond_atom_site_label_2
    _geom_bond_site_symmetry_2
    _geom_bond_distance
    _geom_bond_publ_flag
    O5 C8 . 1.2534(17) ?
    O5 O10 . 3.414(3) ?
    O5 H5O . 0.86(3) ?
    C1 O1 . 1.217(4) ?
    C1 N1 . 1.330(4) ?
    C1 C2 . 1.539(4) ?
    C2 O2 . 1.211(3) ?
    C2 N2 . 1.362(4) ?
    C3 N2 . 1.472(4) ?
    C3 C4 . 1.482(5) ?
    C3 H3A . 0.9700 ?
    C3 H3B . 0.9700 ?
    C4 N1 . 1.454(4) ?
    C4 H4A . 0.9700 ?
    C4 H4B . 0.9700 ?
    C5 N1 . 1.474(4) ?
    C5 C6 . 1.476(5) ?
    C5 H5A . 0.9700 ?
    C5 H5B . 0.9700 ?
    C6 H6A . 0.9600 ?
    C6 H6B . 0.9600 ?
    C6 H6C . 0.9600 ?
    C7 O3 . 1.206(4) ?
    C7 N3 . 1.332(4) ?
    C7 N2 . 1.427(4) ?
    C8 O4 . 1.2538(17) ?
    C8 C9 . 1.523(4) ?
    C9 N3 . 1.442(4) ?
    C9 C10 . 1.513(4) ?
    C9 H9 . 0.9800 ?
    C10 C15 . 1.378(4) ?
    C10 C11 . 1.381(4) ?
    C11 C12 . 1.388(4) ?
    C11 H11 . 0.9300 ?
    C12 C13 . 1.379(5) ?
    C12 H12 . 0.9300 ?
    C13 O6 . 1.367(3) ?
    C13 C14 . 1.376(4) ?
    C14 C15 . 1.383(4) ?
    C14 H14 . 0.9300 ?
    C15 H15 . 0.9300 ?
    C16 C17 . 1.501(6) ?
    C16 H16A . 0.9600 ?
    C16 H16B . 0.9600 ?
    C16 H16C . 0.9600 ?
    C17 N4 . 1.468(4) ?
    C17 H17A . 0.9700 ?
    C17 H17B . 0.9700 ?
    C18 O7 . 1.221(4) ?
    C18 N4 . 1.329(4) ?
    C18 C19 . 1.539(4) ?
    C19 O8 . 1.211(3) ?
    C19 N5 . 1.367(4) ?
    C20 N5 . 1.474(3) ?
    C20 C21 . 1.488(4) ?
    C20 H20A . 0.9700 ?
    C20 H20B . 0.9700 ?
    C21 N4 . 1.447(4) ?
    C21 H21A . 0.9700 ?
    C21 H21B . 0.9700 ?
    C22 O9 . 1.206(4) ?
    C22 N6 . 1.333(3) ?
    C22 N5 . 1.431(4) ?
    C23 N6 . 1.450(4) ?
    C23 C25 . 1.516(4) ?
    C23 C24 . 1.520(4) ?
    C23 H23 . 0.9800 ?
    C24 O10 . 1.2537(17) ?
    C24 O11 . 1.2538(17) ?
    C25 C26 . 1.378(4) ?
    C25 C30 . 1.384(4) ?
    C26 C27 . 1.383(4) ?
    C26 H26 . 0.9300 ?
    C27 C28 . 1.378(5) ?
    C27 H27 . 0.9300 ?
    C28 O12 . 1.362(3) ?
    C28 C29 . 1.379(4) ?
    C29 C30 . 1.381(4) ?
    C29 H29 . 0.9300 ?
    C30 H30 . 0.9300 ?
    N3 H3 . 0.8600 ?
    N6 H6D . 0.8600 ?
    O4 H4O . 0.86(3) ?
    O6 H6 . 0.8200 ?
    O10 H10O . 0.86(3) ?
    O11 H11O . 0.86(3) ?
    O12 H12A . 0.8200 ?
loop_
    _geom_angle_atom_site_label_1
    _geom_angle_atom_site_label_2
    _geom_angle_atom_site_label_3
    _geom_angle_site_symmetry_1
    _geom_angle_site_symmetry_3
    _geom_angle
    _geom_angle_publ_flag
    C8 O5 O10 . . 79.07(15) ?
    C8 O5 H5O . . 117(7) ?
    O10 O5 H5O . . 43(7) ?
    O1 C1 N1 . . 123.4(3) ?
    O1 C1 C2 . . 118.3(3) ?
    N1 C1 C2 . . 118.2(3) ?
    O2 C2 N2 . . 125.1(3) ?
    O2 C2 C1 . . 117.8(3) ?
    N2 C2 C1 . . 117.1(3) ?
    N2 C3 C4 . . 110.2(3) ?
    N2 C3 H3A . . 109.6 ?
    C4 C3 H3A . . 109.6 ?
    N2 C3 H3B . . 109.6 ?
    C4 C3 H3B . . 109.6 ?
    H3A C3 H3B . . 108.1 ?
    N1 C4 C3 . . 110.2(3) ?
    N1 C4 H4A . . 109.6 ?
    C3 C4 H4A . . 109.6 ?
    N1 C4 H4B . . 109.6 ?
    C3 C4 H4B . . 109.6 ?
    H4A C4 H4B . . 108.1 ?
    N1 C5 C6 . . 111.4(3) ?
    N1 C5 H5A . . 109.3 ?
    C6 C5 H5A . . 109.3 ?
    N1 C5 H5B . . 109.3 ?
    C6 C5 H5B . . 109.3 ?
    H5A C5 H5B . . 108.0 ?
    C5 C6 H6A . . 109.5 ?
    C5 C6 H6B . . 109.5 ?
    H6A C6 H6B . . 109.5 ?
    C5 C6 H6C . . 109.5 ?
    H6A C6 H6C . . 109.5 ?
    H6B C6 H6C . . 109.5 ?
    O3 C7 N3 . . 123.5(3) ?
    O3 C7 N2 . . 120.3(3) ?
    N3 C7 N2 . . 116.2(3) ?
    O5 C8 O4 . . 124.3(3) ?
    O5 C8 C9 . . 118.9(2) ?
    O4 C8 C9 . . 116.8(2) ?
    N3 C9 C10 . . 109.4(2) ?
    N3 C9 C8 . . 111.4(2) ?
    C10 C9 C8 . . 109.4(2) ?
    N3 C9 H9 . . 108.9 ?
    C10 C9 H9 . . 108.9 ?
    C8 C9 H9 . . 108.9 ?
    C15 C10 C11 . . 118.2(3) ?
    C15 C10 C9 . . 121.3(3) ?
    C11 C10 C9 . . 120.4(3) ?
    C10 C11 C12 . . 121.1(3) ?
    C10 C11 H11 . . 119.4 ?
    C12 C11 H11 . . 119.4 ?
    C13 C12 C11 . . 119.5(3) ?
    C13 C12 H12 . . 120.3 ?
    C11 C12 H12 . . 120.3 ?
    O6 C13 C14 . . 117.3(3) ?
    O6 C13 C12 . . 122.5(3) ?
    C14 C13 C12 . . 120.2(3) ?
    C13 C14 C15 . . 119.5(3) ?
    C13 C14 H14 . . 120.3 ?
    C15 C14 H14 . . 120.3 ?
    C10 C15 C14 . . 121.5(3) ?
    C10 C15 H15 . . 119.3 ?
    C14 C15 H15 . . 119.3 ?
    C17 C16 H16A . . 109.5 ?
    C17 C16 H16B . . 109.5 ?
    H16A C16 H16B . . 109.5 ?
    C17 C16 H16C . . 109.5 ?
    H16A C16 H16C . . 109.5 ?
    H16B C16 H16C . . 109.5 ?
    N4 C17 C16 . . 111.3(3) ?
    N4 C17 H17A . . 109.4 ?
    C16 C17 H17A . . 109.4 ?
    N4 C17 H17B . . 109.4 ?
    C16 C17 H17B . . 109.4 ?
    H17A C17 H17B . . 108.0 ?
    O7 C18 N4 . . 123.9(3) ?
    O7 C18 C19 . . 118.0(3) ?
    N4 C18 C19 . . 117.9(3) ?
    O8 C19 N5 . . 124.8(3) ?
    O8 C19 C18 . . 117.9(3) ?
    N5 C19 C18 . . 117.3(2) ?
    N5 C20 C21 . . 110.1(3) ?
    N5 C20 H20A . . 109.6 ?
    C21 C20 H20A . . 109.6 ?
    N5 C20 H20B . . 109.6 ?
    C21 C20 H20B . . 109.6 ?
    H20A C20 H20B . . 108.1 ?
    N4 C21 C20 . . 110.4(3) ?
    N4 C21 H21A . . 109.6 ?
    C20 C21 H21A . . 109.6 ?
    N4 C21 H21B . . 109.6 ?
    C20 C21 H21B . . 109.6 ?
    H21A C21 H21B . . 108.1 ?
    O9 C22 N6 . . 124.3(3) ?
    O9 C22 N5 . . 119.6(3) ?
    N6 C22 N5 . . 116.1(3) ?
    N6 C23 C25 . . 111.0(2) ?
    N6 C23 C24 . . 111.6(2) ?
    C25 C23 C24 . . 108.3(2) ?
    N6 C23 H23 . . 108.7 ?
    C25 C23 H23 . . 108.7 ?
    C24 C23 H23 . . 108.7 ?
    O10 C24 O11 . . 124.5(3) ?
    O10 C24 C23 . . 117.2(2) ?
    O11 C24 C23 . . 118.2(2) ?
    C26 C25 C30 . . 118.2(3) ?
    C26 C25 C23 . . 120.7(3) ?
    C30 C25 C23 . . 121.1(3) ?
    C25 C26 C27 . . 121.3(3) ?
    C25 C26 H26 . . 119.3 ?
    C27 C26 H26 . . 119.3 ?
    C28 C27 C26 . . 119.8(3) ?
    C28 C27 H27 . . 120.1 ?
    C26 C27 H27 . . 120.1 ?
    O12 C28 C27 . . 122.7(3) ?
    O12 C28 C29 . . 117.8(3) ?
    C27 C28 C29 . . 119.5(3) ?
    C28 C29 C30 . . 120.1(3) ?
    C28 C29 H29 . . 119.9 ?
    C30 C29 H29 . . 119.9 ?
    C29 C30 C25 . . 121.0(3) ?
    C29 C30 H30 . . 119.5 ?
    C25 C30 H30 . . 119.5 ?
    C1 N1 C4 . . 121.1(3) ?
    C1 N1 C5 . . 119.7(3) ?
    C4 N1 C5 . . 118.1(2) ?
    C2 N2 C7 . . 125.5(2) ?
    C2 N2 C3 . . 118.4(2) ?
    C7 N2 C3 . . 116.1(3) ?
    C7 N3 C9 . . 119.4(3) ?
    C7 N3 H3 . . 120.3 ?
    C9 N3 H3 . . 120.3 ?
    C18 N4 C21 . . 121.4(3) ?
    C18 N4 C17 . . 119.1(3) ?
    C21 N4 C17 . . 118.4(2) ?
    C19 N5 C22 . . 125.4(2) ?
    C19 N5 C20 . . 117.5(2) ?
    C22 N5 C20 . . 117.0(2) ?
    C22 N6 C23 . . 119.3(3) ?
    C22 N6 H6D . . 120.4 ?
    C23 N6 H6D . . 120.4 ?
    C8 O4 H4O . . 133(6) ?
    C13 O6 H6 . . 109.5 ?
    C24 O10 O5 . . 77.75(16) ?
    C24 O10 H10O . . 116(6) ?
    O5 O10 H10O . . 44(6) ?
    C24 O11 H11O . . 122(6) ?
    C28 O12 H12A . . 109.5 ?
loop_
    _geom_torsion_atom_site_label_1
    _geom_torsion_atom_site_label_2
    _geom_torsion_atom_site_label_3
    _geom_torsion_atom_site_label_4
    _geom_torsion_site_symmetry_1
    _geom_torsion_site_symmetry_2
    _geom_torsion_site_symmetry_3
    _geom_torsion_site_symmetry_4
    _geom_torsion
    _geom_torsion_publ_flag
    O1 C1 C2 O2 . . . . -15.5(4) ?
    N1 C1 C2 O2 . . . . 161.3(3) ?
    O1 C1 C2 N2 . . . . 166.5(3) ?
    N1 C1 C2 N2 . . . . -16.8(4) ?
    N2 C3 C4 N1 . . . . -56.5(4) ?
    O10 O5 C8 O4 . . . . -8.8(3) ?
    O10 O5 C8 C9 . . . . 174.5(3) ?
    O5 C8 C9 N3 . . . . -39.2(4) ?
    O4 C8 C9 N3 . . . . 143.9(3) ?
    O5 C8 C9 C10 . . . . 81.9(3) ?
    O4 C8 C9 C10 . . . . -95.0(3) ?
    N3 C9 C10 C15 . . . . 59.9(3) ?
    C8 C9 C10 C15 . . . . -62.4(3) ?
    N3 C9 C10 C11 . . . . -117.6(3) ?
    C8 C9 C10 C11 . . . . 120.1(3) ?
    C15 C10 C11 C12 . . . . 0.8(4) ?
    C9 C10 C11 C12 . . . . 178.4(3) ?
    C10 C11 C12 C13 . . . . -0.3(4) ?
    C11 C12 C13 O6 . . . . 180.0(3) ?
    C11 C12 C13 C14 . . . . -0.1(4) ?
    O6 C13 C14 C15 . . . . 179.9(3) ?
    C12 C13 C14 C15 . . . . 0.0(5) ?
    C11 C10 C15 C14 . . . . -1.0(4) ?
    C9 C10 C15 C14 . . . . -178.5(3) ?
    C13 C14 C15 C10 . . . . 0.6(5) ?
    O7 C18 C19 O8 . . . . -15.6(4) ?
    N4 C18 C19 O8 . . . . 159.2(3) ?
    O7 C18 C19 N5 . . . . 166.6(3) ?
    N4 C18 C19 N5 . . . . -18.6(4) ?
    N5 C20 C21 N4 . . . . -56.3(4) ?
    N6 C23 C24 O10 . . . . 152.5(3) ?
    C25 C23 C24 O10 . . . . -85.1(3) ?
    N6 C23 C24 O11 . . . . -30.5(4) ?
    C25 C23 C24 O11 . . . . 91.8(3) ?
    N6 C23 C25 C26 . . . . -120.9(3) ?
    C24 C23 C25 C26 . . . . 116.4(3) ?
    N6 C23 C25 C30 . . . . 59.8(3) ?
    C24 C23 C25 C30 . . . . -62.9(3) ?
    C30 C25 C26 C27 . . . . 0.7(4) ?
    C23 C25 C26 C27 . . . . -178.5(3) ?
    C25 C26 C27 C28 . . . . -0.3(5) ?
    C26 C27 C28 O12 . . . . 178.8(3) ?
    C26 C27 C28 C29 . . . . -0.4(5) ?
    O12 C28 C29 C30 . . . . -178.6(3) ?
    C27 C28 C29 C30 . . . . 0.6(5) ?
    C28 C29 C30 C25 . . . . -0.1(5) ?
    C26 C25 C30 C29 . . . . -0.5(5) ?
    C23 C25 C30 C29 . . . . 178.7(3) ?
    O1 C1 N1 C4 . . . . 178.2(3) ?
    C2 C1 N1 C4 . . . . 1.6(4) ?
    O1 C1 N1 C5 . . . . 10.9(5) ?
    C2 C1 N1 C5 . . . . -165.7(3) ?
    C3 C4 N1 C1 . . . . 35.1(4) ?
    C3 C4 N1 C5 . . . . -157.4(3) ?
    C6 C5 N1 C1 . . . . 90.2(4) ?
    C6 C5 N1 C4 . . . . -77.4(4) ?
    O2 C2 N2 C7 . . . . -7.5(5) ?
    C1 C2 N2 C7 . . . . 170.4(3) ?
    O2 C2 N2 C3 . . . . 174.5(3) ?
    C1 C2 N2 C3 . . . . -7.6(4) ?
    O3 C7 N2 C2 . . . . 176.3(3) ?
    N3 C7 N2 C2 . . . . -3.0(4) ?
    O3 C7 N2 C3 . . . . -5.7(5) ?
    N3 C7 N2 C3 . . . . 175.0(3) ?
    C4 C3 N2 C2 . . . . 44.0(4) ?
    C4 C3 N2 C7 . . . . -134.1(3) ?
    O3 C7 N3 C9 . . . . 8.6(5) ?
    N2 C7 N3 C9 . . . . -172.2(3) ?
    C10 C9 N3 C7 . . . . 178.9(3) ?
    C8 C9 N3 C7 . . . . -60.1(3) ?
    O7 C18 N4 C21 . . . . 179.8(3) ?
    C19 C18 N4 C21 . . . . 5.3(4) ?
    O7 C18 N4 C17 . . . . 11.8(5) ?
    C19 C18 N4 C17 . . . . -162.6(3) ?
    C20 C21 N4 C18 . . . . 32.0(4) ?
    C20 C21 N4 C17 . . . . -159.9(3) ?
    C16 C17 N4 C18 . . . . 78.3(4) ?
    C16 C17 N4 C21 . . . . -90.0(4) ?
    O8 C19 N5 C22 . . . . -2.6(5) ?
    C18 C19 N5 C22 . . . . 175.0(3) ?
    O8 C19 N5 C20 . . . . 174.1(3) ?
    C18 C19 N5 C20 . . . . -8.4(4) ?
    O9 C22 N5 C19 . . . . 172.3(3) ?
    N6 C22 N5 C19 . . . . -9.2(4) ?
    O9 C22 N5 C20 . . . . -4.4(4) ?
    N6 C22 N5 C20 . . . . 174.2(3) ?
    C21 C20 N5 C19 . . . . 45.4(4) ?
    C21 C20 N5 C22 . . . . -137.7(3) ?
    O9 C22 N6 C23 . . . . -0.4(5) ?
    N5 C22 N6 C23 . . . . -178.9(2) ?
    C25 C23 N6 C22 . . . . 170.7(2) ?
    C24 C23 N6 C22 . . . . -68.5(3) ?
    O11 C24 O10 O5 . . . . -2.3(3) ?
    C23 C24 O10 O5 . . . . 174.5(3) ?
    C8 O5 O10 C24 . . . . 162.7(3) ?
loop_
    _geom_hbond_atom_site_label_D
    _geom_hbond_atom_site_label_H
    _geom_hbond_atom_site_label_A
    _geom_hbond_site_symmetry_A
    _geom_hbond_distance_DH
    _geom_hbond_distance_HA
    _geom_hbond_distance_DA
    _geom_hbond_angle_DHA
    O11 H11O O5 . 0.86(3) 1.80(4) 2.617(3) 159(9)
    O10 H10O O4 . 0.86(3) 1.82(3) 2.678(3) 171(9)
    O5 H5O O11 . 0.86(3) 1.76(3) 2.617(3) 171(8)
    O4 H4O O10 . 0.86(3) 1.88(5) 2.678(3) 154(9)
    N6 H6D O8 . 0.86 1.98 2.637(3) 131.8
    N3 H3 O2 . 0.86 1.97 2.636(3) 133.0
    O6 H6 O1 3_556 0.82 1.87 2.682(3) 174.2
    C12 H12 O2 3_556 0.93 2.52 3.438(4) 168.7
    O12 H12A O7 3_576 0.82 1.88 2.692(3) 172.4
    C27 H27 O8 3_576 0.93 2.50 3.378(4) 158.4
data_global
_journal_date_recd_electronic     2010-05-31
_journal_date_accepted     2010-06-28
_journal_name_full     'Acta Crystallographica, Section E'
_journal_year     2010
_journal_volume     66
_journal_issue      8
_journal_page_first     o1907
_journal_page_last     o1908
_journal_paper_category     QO
_journal_coeditor_code     LX2155
_publ_contact_author_name     'Dian-Shun Guo'
_publ_contact_author_address
;
Department of Chemistry, Shandong Normal University, Jinan 250014, People's
Republic of China
;
_publ_contact_author_email     'chdsguo@sdnu.edu.cn'
_publ_contact_author_fax     ?
_publ_contact_author_phone     ?
_publ_section_title
;\
(2<i>S</i>)-2-(4-Ethyl-2,3-dioxopiperazine-1-carboxamido)-2-(4-hydroxyphenyl)\
acetic acid
;
loop_
    _publ_author_name
    _publ_author_footnote
    _publ_author_address
    'Wang, Qian' .
;
Department of Chemistry
Shandong Normal University
Jinan 250014,
People's Republic of China
;
    'Hu, Ling' .
;
Department of Chemistry
Shandong Normal University
Jinan 250014,
People's Republic of China
;
    'Ma, Jian-Ping' .
;
Department of Chemistry
Shandong Normal University
Jinan 250014,
People's Republic of China
;
    'Guo, Dian-Shun' .
;
Department of Chemistry
Shandong Normal University
Jinan 250014,
People's Republic of China
;
