# Supplementary material for: (2S)-2-(4-Ethyl-2,3-dioxopiperazine-1-carboxamido)-2-(4-hy­droxy­phen­yl)acetic acid
Source: Acta Crystallogr Sect E Struct Rep Online. 2010 Jul 3;66(Pt 8):o1907–8. doi: 10.1107/S1600536810025262 (PMC3007271; doi:10.1107/S1600536810025262)
Supplement: Supplementary file 2 [file e-66-o1907-Isup2.hkl]

# 
# h,k,l, Fc-squared, Fo-squared, sigma(Fo-squared) and status flag 
# 
data_I
_shelx_title ' 100414C IN P2(1)2(1)2(1)' 
_shelx_refln_list_code          4 
_shelx_F_calc_maximum      242.97 
_exptl_crystal_F_000      1408.00 
_reflns_d_resolution_high  0.8301 
 
loop_ 
 _symmetry_equiv_pos_as_xyz 
 'x, y, z' 
 '-x+1/2, -y, z+1/2' 
 'x+1/2, -y+1/2, -z' 
 '-x, y+1/2, -z+1/2' 
 
_cell_length_a    11.5899 
_cell_length_b    13.0382 
_cell_length_c    20.7941 
_cell_angle_alpha  90.000 
_cell_angle_beta   90.000 
_cell_angle_gamma  90.000 
 
_shelx_F_squared_multiplier     1.000 
 
loop_ 
 _refln_index_h 
 _refln_index_k 
 _refln_index_l 
 _refln_F_squared_calc 
 _refln_F_squared_meas 
 _refln_F_squared_sigma 
 _refln_observed_status 
   2   0   0    30127.26    30623.30    801.95 o 
   4   0   0      894.07      804.61     35.71 o 
   6   0   0    17894.76    18769.17    512.55 o 
   8   0   0     1625.10     1800.24     77.11 o 
  10   0   0      149.33      185.06     29.34 o 
  12   0   0      851.93      884.63     59.35 o 
   1   1   0       34.92       27.29      2.66 o 
   2   1   0      205.51      151.84     11.67 o 
   3   1   0      471.37      464.71     15.95 o 
   4   1   0      709.82      716.11     23.26 o 
   5   1   0       45.33       49.18      7.87 o 
   6   1   0       82.19       95.13     11.91 o 
   7   1   0      580.05      635.64     27.13 o 
   8   1   0      772.79      724.02     32.25 o 
   9   1   0        0.68        9.52      7.83 o 
  10   1   0      592.14      557.36     29.87 o 
  11   1   0        5.00       -0.62      9.54 o 
  12   1   0       15.46       25.43     14.23 o 
  13   1   0       58.90       93.05     46.43 o 
   0   2   0    25108.92    25470.64    383.23 o 
   1   2   0      193.27      175.80      4.46 o 
   2   2   0     9158.31     9218.34    123.58 o 
   3   2   0     1936.90     1886.08     30.21 o 
   4   2   0      135.03      123.59      8.55 o 
   5   2   0       28.22       28.09      6.30 o 
   6   2   0       28.68       24.49      7.29 o 
   7   2   0       96.47       99.88     12.30 o 
   8   2   0      628.56      612.12     34.58 o 
   9   2   0      192.26      200.18     16.30 o 
  10   2   0       36.97       35.58      9.43 o 
  11   2   0        1.46       18.79      9.08 o 
  12   2   0        0.40       15.86     11.10 o 
  13   2   0        3.47       38.07     31.82 o 
   1   3   0       92.85       96.33      3.41 o 
   2   3   0     7929.94     8315.81    142.10 o 
   3   3   0     3614.42     3536.04     51.98 o 
   4   3   0        3.03        6.12      2.54 o 
   5   3   0        0.05       -0.49      2.54 o 
   6   3   0      262.64      255.33     11.43 o 
   7   3   0      224.95      212.71     11.27 o 
   8   3   0      288.58      314.92     17.87 o 
   9   3   0       32.36       40.61      6.73 o 
  10   3   0      390.31      319.80     30.72 o 
  11   3   0       26.98       44.63     11.09 o 
  12   3   0        6.73      -10.63     11.54 o 
  13   3   0       14.42       -3.70     22.67 o 
   0   4   0    12960.89    13632.59    208.93 o 
   1   4   0     2862.29     2911.53     35.17 o 
   2   4   0    17757.39    18727.39    247.39 o 
   3   4   0     1267.17     1242.13     30.76 o 
   4   4   0      504.44      588.22     14.34 o 
   5   4   0       65.30       63.49      7.64 o 
   6   4   0     1503.34     1760.35     33.44 o 
   7   4   0       51.59       50.79      6.42 o 
   8   4   0     2562.99     2355.36     67.39 o 
   9   4   0        3.43        8.07      6.27 o 
  10   4   0      263.48      262.76     19.63 o 
  11   4   0        1.14        0.45      9.83 o 
  12   4   0        4.99        7.86     13.42 o 
  13   4   0        2.84       42.84     15.99 o 
   1   5   0       60.58       67.43      4.00 o 
   2   5   0    14993.25    15712.55    209.57 o 
   3   5   0      135.02      125.11      5.90 o 
   4   5   0     4069.84     4569.05     93.09 o 
   5   5   0      325.22      302.85     14.70 o 
   6   5   0     1710.20     1701.45     32.44 o 
   7   5   0       32.76       23.30      6.70 o 
   8   5   0     1053.71      979.21     39.03 o 
   9   5   0      166.56      177.55     18.77 o 
  10   5   0      137.48      141.94     22.61 o 
  11   5   0       34.98       39.46     13.72 o 
  12   5   0       44.46       65.34     29.31 o 
  13   5   0        1.06       33.73     14.75 o 
   0   6   0     1142.78     1162.21     25.73 o 
   1   6   0       92.40       92.46      4.95 o 
   2   6   0     3906.49     4104.40     61.05 o 
   3   6   0       20.77       24.01      3.62 o 
   4   6   0     5426.04     5879.08     85.72 o 
   5   6   0     1340.83     1359.87     26.60 o 
   6   6   0        3.19        5.58      5.05 o 
   7   6   0      353.57      329.31     18.51 o 
   8   6   0      237.64      223.97     16.83 o 
   9   6   0        1.70       13.79      7.69 o 
  10   6   0       85.10       58.04     14.45 o 
  11   6   0        8.65       18.83     11.31 o 
  12   6   0       85.64       97.21     19.18 o 
   1   7   0      191.23      202.80      7.13 o 
   2   7   0      522.98      544.05     18.27 o 
   3   7   0        0.40       -2.51      2.51 o 
   4   7   0        0.36        6.49      4.31 o 
   5   7   0        2.45        3.46      4.46 o 
   6   7   0      425.15      415.99     18.72 o 
   7   7   0        2.94        8.40      5.87 o 
   8   7   0       37.25       48.62      9.23 o 
   9   7   0       28.99       27.45     11.30 o 
  10   7   0       42.57       63.72     14.73 o 
  11   7   0        0.46       15.16     17.46 o 
  12   7   0       89.04       88.90     18.87 o 
   0   8   0     2918.15     2790.84     72.09 o 
   1   8   0       22.99       24.84      3.76 o 
   2   8   0      369.12      361.87     11.92 o 
   3   8   0       65.85       69.38      8.02 o 
   4   8   0       25.52       21.89      6.02 o 
   5   8   0       57.79       51.96      8.05 o 
   6   8   0      376.34      361.52     18.57 o 
   7   8   0        3.55        0.74      6.06 o 
   8   8   0      149.20      160.89     15.82 o 
   9   8   0       13.27       15.48     10.41 o 
  10   8   0       60.60       49.33     13.69 o 
  11   8   0       27.65       20.96     11.37 o 
  12   8   0        5.41       -0.48     10.89 o 
   1   9   0       12.88       12.13      3.61 o 
   2   9   0       26.56       30.44      6.13 o 
   3   9   0       13.82       14.13      5.36 o 
   4   9   0       23.20       20.28      5.89 o 
   5   9   0        1.64        0.20      6.05 o 
   6   9   0       75.92       63.05     12.73 o 
   7   9   0        0.01       -6.64      6.64 o 
   8   9   0       87.19      105.31     22.34 o 
   9   9   0        4.65       -9.19     16.28 o 
  10   9   0       33.72       28.35     12.15 o 
  11   9   0        0.14        5.78     10.30 o 
   0  10   0       82.70      102.73     12.64 o 
   1  10   0        4.87        1.77      3.70 o 
   2  10   0      264.10      258.34     14.75 o 
   3  10   0       58.94       59.37      8.68 o 
   4  10   0     1473.43     1368.24     36.80 o 
   5  10   0      456.30      411.28     26.32 o 
   6  10   0        0.04        6.64      6.96 o 
   7  10   0      127.63      152.04     20.21 o 
   8  10   0       72.88       75.20     15.76 o 
   9  10   0       30.99       37.31     22.55 o 
  10  10   0       11.93       14.77     10.85 o 
   1  11   0       24.88       23.07      5.61 o 
   2  11   0        0.19        1.04      5.49 o 
   3  11   0       36.06       38.46      8.15 o 
   4  11   0       36.11       21.02     12.16 o 
   5  11   0        0.27       -3.53      7.08 o 
   6  11   0        2.79       -4.02      7.62 o 
   7  11   0      154.23      148.34     20.27 o 
   8  11   0       35.58       36.88     12.91 o 
   9  11   0        7.90        8.20     10.11 o 
   0  12   0       33.98       26.13      9.20 o 
   1  12   0        1.52        2.11      5.75 o 
   2  12   0       58.80       53.25      9.64 o 
   3  12   0        3.42        0.38      5.98 o 
   4  12   0      114.46      122.11     13.70 o 
   5  12   0       41.53       45.30     10.14 o 
   6  12   0      135.95      144.55     20.45 o 
   7  12   0        1.07       -4.41      9.60 o 
   8  12   0        3.76       25.62     12.24 o 
   9  12   0       11.66       -2.44     27.16 o 
   1  13   0       49.69       54.04     10.31 o 
   2  13   0       20.16       11.09      8.29 o 
   3  13   0       15.39       12.12     10.97 o 
   4  13   0       17.47       23.21      9.76 o 
   5  13   0        2.02       -8.49      8.69 o 
   6  13   0       16.90       14.04     11.03 o 
   7  13   0        1.60       -2.46     10.34 o 
   0  14   0       60.69       53.96     13.02 o 
   1  14   0       10.89       12.76      8.18 o 
   2  14   0       22.85       25.45      8.70 o 
   3  14   0      125.73      151.97     16.20 o 
   4  14   0       49.05       35.52     13.24 o 
   5  14   0        9.16        6.75     10.48 o 
   6  14   0       56.80       55.20     15.50 o 
   1  15   0      134.90      127.26     14.87 o 
   2  15   0        4.98       11.25      8.81 o 
   3  15   0        0.09        9.13     10.98 o 
   4  15   0       80.89      123.00     19.45 o 
   1   0   1      289.13      222.82      6.51 o 
   2   0   1        8.20        4.18      2.27 o 
   3   0   1       41.28       41.52      5.57 o 
   4   0   1      187.89      200.56     11.80 o 
   5   0   1       96.81      136.29     23.04 o 
   6   0   1     2608.57     2515.74     63.33 o 
   7   0   1      185.43      201.27     16.82 o 
   8   0   1      488.41      473.89     25.03 o 
   9   0   1      169.24      142.23     17.00 o 
  10   0   1      225.85      213.92     29.22 o 
  11   0   1      302.85      331.76     27.58 o 
  12   0   1      124.10       88.98     24.37 o 
  13   0   1      122.66      111.11     27.52 o 
   0   1   1      123.63      124.25      2.61 o 
   1   1   1      374.68      346.24      5.10 o 
   2   1   1     8904.32     8675.48     87.98 o 
   3   1   1      722.01      691.87     14.17 o 
   4   1   1      168.07      143.24      7.47 o 
   5   1   1       48.91       42.16      5.11 o 
   6   1   1      449.39      454.46     18.46 o 
   7   1   1      139.23      122.26     13.13 o 
   8   1   1       46.02       57.38      7.90 o 
   9   1   1       28.36       32.87      5.98 o 
  10   1   1      122.14      117.96     11.87 o 
  11   1   1       29.97       41.68      7.95 o 
  12   1   1      249.83      285.08     43.86 o 
  13   1   1       31.35       50.67     16.75 o 
   0   2   1    12999.89    13281.80    196.20 o 
   1   2   1      299.62      288.88      4.11 o 
   2   2   1    50282.53    52925.03    458.87 o 
   3   2   1      254.68      237.99      6.72 o 
   4   2   1     1377.72     1367.43     20.64 o 
   5   2   1      111.20      122.94      6.28 o 
   6   2   1     3934.48     4368.75     62.13 o 
   7   2   1      183.08      184.21     10.10 o 
   8   2   1     2235.35     2256.50     73.80 o 
   9   2   1       22.71       13.62      5.19 o 
  10   2   1      124.90      132.23     10.64 o 
  11   2   1      197.25      243.40     14.67 o 
  12   2   1      125.22      148.95     17.43 o 
  13   2   1       70.84       94.90     26.51 o 
   0   3   1     4306.31     4375.74     54.41 o 
   1   3   1     1372.72     1305.49     13.19 o 
   2   3   1    24205.38    25401.36    221.94 o 
   3   3   1      490.40      476.64      7.76 o 
   4   3   1       21.73       28.70      2.54 o 
   5   3   1      465.19      439.68      9.03 o 
   6   3   1      864.40      918.58     16.72 o 
   7   3   1       16.41        6.03      3.77 o 
   8   3   1      463.83      438.54     13.23 o 
   9   3   1       77.76       94.67      7.34 o 
  10   3   1     1234.53     1168.46     58.86 o 
  11   3   1       48.67       41.73      8.40 o 
  12   3   1      134.27      147.37     14.00 o 
  13   3   1       26.00       46.41     16.72 o 
   0   4   1     5567.51     5417.05     61.46 o 
   1   4   1      622.35      605.16      7.89 o 
   2   4   1     3000.78     3094.60     30.60 o 
   3   4   1      780.57      788.33     12.50 o 
   4   4   1     1808.84     1900.16     22.73 o 
   5   4   1      745.09      757.32     16.78 o 
   6   4   1     1210.40     1213.96     25.06 o 
   7   4   1        0.64        3.41      3.15 o 
   8   4   1       86.59       83.13      6.63 o 
   9   4   1       75.38       77.85      7.84 o 
  10   4   1       56.02       58.02      7.54 o 
  11   4   1        9.90       13.43      6.77 o 
  12   4   1       10.64       27.01      9.46 o 
  13   4   1       48.32       61.99     18.70 o 
   0   5   1    11536.22    11975.77    131.57 o 
   1   5   1       52.20       46.14      2.51 o 
   2   5   1     3786.95     4014.62     39.28 o 
   3   5   1      301.23      295.77      7.52 o 
   4   5   1      601.65      570.67     13.50 o 
   5   5   1      593.77      556.04     10.06 o 
   6   5   1      414.65      446.41     11.11 o 
   7   5   1       50.26       48.64      5.82 o 
   8   5   1        7.59        5.83      4.17 o 
   9   5   1      310.30      294.09     13.85 o 
  10   5   1       62.70       62.23      8.80 o 
  11   5   1      221.82      235.23     15.99 o 
  12   5   1       82.38       73.45     11.86 o 
  13   5   1       42.37       69.68     14.93 o 
   0   6   1     7785.42     8019.02     91.05 o 
   1   6   1      526.50      529.18      7.99 o 
   2   6   1     1754.40     1782.02     20.57 o 
   3   6   1       49.51       59.49      3.29 o 
   4   6   1     2643.53     2911.96     32.98 o 
   5   6   1      381.59      397.87      9.93 o 
   6   6   1     3222.10     3023.56     53.03 o 
   7   6   1       79.83       67.95      6.79 o 
   8   6   1      364.52      311.91     13.71 o 
   9   6   1       55.53       81.47      9.22 o 
  10   6   1       88.37      112.59     11.09 o 
  11   6   1       65.21       77.26     16.97 o 
  12   6   1       12.38       31.10      9.45 o 
   0   7   1      103.55      120.04      6.57 o 
   1   7   1      288.23      289.44      6.13 o 
   2   7   1     2273.13     2340.78     26.26 o 
   3   7   1      208.48      211.25      6.26 o 
   4   7   1     1968.56     1924.16     28.85 o 
   5   7   1      151.96      149.37      8.50 o 
   6   7   1      375.19      390.72     12.74 o 
   7   7   1      101.08       96.54      8.15 o 
   8   7   1      281.66      310.17     14.15 o 
   9   7   1       16.35        9.23      5.63 o 
  10   7   1      117.80      131.29     13.75 o 
  11   7   1       47.41       38.37      9.73 o 
  12   7   1        1.04       13.31      8.22 o 
   0   8   1      146.58      149.55      7.85 o 
   1   8   1       65.06       67.94      3.93 o 
   2   8   1     1151.30     1182.08     16.49 o 
   3   8   1      497.28      463.37     17.07 o 
   4   8   1      437.81      416.43     13.12 o 
   5   8   1       80.94       82.34      6.88 o 
   6   8   1      217.47      225.30     11.22 o 
   7   8   1        1.37       -3.68      3.68 o 
   8   8   1       17.63       19.04      6.35 o 
   9   8   1       10.46        5.46      6.37 o 
  10   8   1       58.75       71.94     11.06 o 
  11   8   1       50.40       52.51     10.51 o 
  12   8   1       58.74       91.71     12.91 o 
   0   9   1      183.10      191.75     14.25 o 
   1   9   1       51.21       47.37      3.81 o 
   2   9   1       37.78       34.98      3.95 o 
   3   9   1       65.08       59.24      5.61 o 
   4   9   1       16.07       11.79      3.79 o 
   5   9   1      119.13      117.80      8.44 o 
   6   9   1       11.81       12.06      4.51 o 
   7   9   1       69.13       65.90      8.45 o 
   8   9   1        4.04       13.66      6.23 o 
   9   9   1       10.88        1.02      6.55 o 
  10   9   1       15.46       12.88      7.33 o 
  11   9   1        4.70       -0.07      6.90 o 
   0  10   1       13.43       11.51      4.48 o 
   1  10   1      153.40      156.74      6.73 o 
   2  10   1       18.06       22.45      4.52 o 
   3  10   1      156.76      146.91     13.08 o 
   4  10   1      641.36      523.92     16.78 o 
   5  10   1      177.03      175.12     10.43 o 
   6  10   1      573.78      561.45     18.97 o 
   7  10   1       32.59       37.76      7.32 o 
   8  10   1       42.62       48.55     14.37 o 
   9  10   1       15.64       18.46      8.29 o 
  10  10   1       44.61       36.51      9.18 o 
   0  11   1      298.95      294.33     13.43 o 
   1  11   1       35.71       52.74      5.57 o 
   2  11   1       75.78       79.71      7.04 o 
   3  11   1       82.19       80.86      7.29 o 
   4  11   1      192.92      208.13     11.01 o 
   5  11   1       21.26       22.50      5.54 o 
   6  11   1      202.33      196.25     13.54 o 
   7  11   1       76.75       82.70     11.28 o 
   8  11   1       97.25      113.81     12.91 o 
   9  11   1        1.60       10.04      7.06 o 
   0  12   1      279.50      271.31     14.53 o 
   1  12   1       65.11       58.17      6.07 o 
   2  12   1      211.62      206.12     10.76 o 
   3  12   1       85.56       81.28      8.85 o 
   4  12   1       59.96       58.01      8.82 o 
   5  12   1       92.47       73.18      9.41 o 
   6  12   1      120.04      113.14     13.06 o 
   7  12   1       25.87       23.11      8.26 o 
   8  12   1       18.90       15.44      7.85 o 
   0  13   1        3.11        8.87      5.92 o 
   1  13   1      116.98      132.72      8.86 o 
   2  13   1        7.71        8.62      4.91 o 
   3  13   1       19.95        9.21      5.13 o 
   4  13   1       82.39       75.53      9.17 o 
   5  13   1       44.19       41.66      8.18 o 
   6  13   1        5.02        2.58      7.29 o 
   7  13   1       27.90       27.27      9.00 o 
   0  14   1       13.92       10.51      7.95 o 
   1  14   1       61.13       63.55      7.75 o 
   2  14   1       26.22       28.94      6.66 o 
   3  14   1       25.52       29.19      7.48 o 
   4  14   1       48.19       57.43      8.83 o 
   5  14   1       23.74       33.60      9.78 o 
   6  14   1        1.72       10.96      8.23 o 
   0  15   1       17.14       12.74     10.69 o 
   1  15   1        0.46        6.99      5.82 o 
   2  15   1       22.92       27.47      7.73 o 
   3  15   1       56.24       74.24      9.93 o 
   4  15   1        2.79        5.99      7.88 o 
   0   0   2     2337.59     2348.63     45.37 o 
   1   0   2        7.74        5.26      1.05 o 
   2   0   2    52779.14    51743.24   1176.62 o 
   3   0   2      126.14      114.80      7.91 o 
   4   0   2       83.21       77.06      8.18 o 
   5   0   2      117.68      109.89     15.09 o 
   6   0   2      494.32      546.17     23.19 o 
   7   0   2      133.46      132.01     14.33 o 
   8   0   2      643.56      608.70     28.12 o 
   9   0   2       65.13       62.40     12.74 o 
  10   0   2       23.93       24.49      8.50 o 
  11   0   2       23.09       26.79     15.88 o 
  12   0   2      154.07      177.63     24.82 o 
  13   0   2       30.49       46.73     22.25 o 
   0   1   2     9019.21     9776.22    147.80 o 
   1   1   2       29.00       29.01      1.47 o 
   2   1   2     2081.78     2172.10     22.71 o 
   3   1   2      422.12      405.72      8.34 o 
   4   1   2    14468.33    15349.93    185.45 o 
   5   1   2       68.02       67.57      5.45 o 
   6   1   2     4084.94     4367.50     73.40 o 
   7   1   2      338.74      361.10     14.15 o 
   8   1   2       79.57       83.15      8.05 o 
   9   1   2       40.35       39.99      7.02 o 
  10   1   2     1375.86     1308.26     30.37 o 
  11   1   2      149.97      142.58     16.73 o 
  12   1   2      142.11      160.76     25.21 o 
  13   1   2       13.45       14.85     17.21 o 
   0   2   2        1.68       -1.21      1.21 o 
   1   2   2      371.49      367.10      4.71 o 
   2   2   2     5003.17     5108.89     53.62 o 
   3   2   2      837.16      807.42     12.24 o 
   4   2   2     5113.31     5278.11     62.56 o 
   5   2   2      135.20      132.40      6.40 o 
   6   2   2     2059.06     2123.54     32.13 o 
   7   2   2       77.87       74.66      6.33 o 
   8   2   2      226.45      207.34     10.20 o 
   9   2   2        1.42        4.66      4.01 o 
  10   2   2       24.23       26.79      5.69 o 
  11   2   2      127.38      124.85     18.18 o 
  12   2   2       54.88       78.39     13.76 o 
  13   2   2       28.94       49.91     15.50 o 
   0   3   2    32720.62    33286.93    388.45 o 
   1   3   2      287.93      297.05      4.94 o 
   2   3   2    11594.39    12071.36    114.45 o 
   3   3   2     1315.44     1360.51     15.72 o 
   4   3   2     1108.47     1062.00     16.27 o 
   5   3   2      175.48      166.80      7.38 o 
   6   3   2      312.24      357.16     11.44 o 
   7   3   2      147.05      180.36      9.55 o 
   8   3   2      651.84      663.52     16.38 o 
   9   3   2       85.29       93.52      8.15 o 
  10   3   2       12.69       12.77      5.34 o 
  11   3   2      187.13      219.10     22.90 o 
  12   3   2      116.12      136.59     22.55 o 
  13   3   2        2.27        2.81      9.10 o 
   0   4   2     4073.42     4178.08     53.40 o 
   1   4   2     1399.98     1344.36     15.21 o 
   2   4   2    10164.80    10138.45     97.44 o 
   3   4   2      488.22      471.55      9.68 o 
   4   4   2     5949.37     6505.39     67.46 o 
   5   4   2      262.03      249.17      7.40 o 
   6   4   2     1688.35     1763.94     23.62 o 
   7   4   2       15.77       14.63      3.56 o 
   8   4   2     1034.85      999.05     23.62 o 
   9   4   2      452.16      403.24     15.48 o 
  10   4   2      216.66      225.33     16.78 o 
  11   4   2        2.65       16.06      6.77 o 
  12   4   2       13.22       20.65      7.96 o 
  13   4   2        9.87       26.36     16.46 o 
   0   5   2       10.11       14.26      2.70 o 
   1   5   2     4910.90     4985.55     47.68 o 
   2   5   2     2024.00     2037.22     22.45 o 
   3   5   2      406.56      419.13      8.43 o 
   4   5   2     3892.27     4234.26     46.29 o 
   5   5   2      302.29      303.62      6.95 o 
   6   5   2      476.44      510.24     12.02 o 
   7   5   2       10.08        7.61      4.12 o 
   8   5   2      112.66      106.92      8.55 o 
   9   5   2       41.27       40.43      7.05 o 
  10   5   2     1067.77      964.00     29.84 o 
  11   5   2        5.06       19.71      7.28 o 
  12   5   2       29.58       36.19     12.53 o 
  13   5   2        7.86       12.76     13.49 o 
   0   6   2     4186.90     4487.84     59.38 o 
   1   6   2       21.08       21.11      2.32 o 
   2   6   2      442.47      416.38      7.92 o 
   3   6   2      593.62      577.41     10.68 o 
   4   6   2      590.11      582.97     12.04 o 
   5   6   2       53.65       62.12      4.79 o 
   6   6   2      595.01      582.36     14.50 o 
   7   6   2       86.30       83.89      7.44 o 
   8   6   2      352.19      334.82     15.91 o 
   9   6   2       34.00       28.80      6.75 o 
  10   6   2      181.75      169.40     13.28 o 
  11   6   2        8.86       13.48      7.05 o 
  12   6   2       33.29       37.83     10.14 o 
   0   7   2      598.69      610.56     13.86 o 
   1   7   2      143.69      128.61      5.08 o 
   2   7   2     3016.08     3118.64     33.50 o 
   3   7   2     1063.24     1086.59     16.65 o 
   4   7   2      347.36      367.35     13.89 o 
   5   7   2      252.71      226.60      9.93 o 
   6   7   2      128.97      151.05      9.03 o 
   7   7   2      103.22      103.60      8.41 o 
   8   7   2       48.34       37.33      7.04 o 
   9   7   2       17.55       19.51      6.50 o 
  10   7   2       63.77       55.83      8.83 o 
  11   7   2        8.80        6.30      7.64 o 
  12   7   2       10.74       10.62      8.30 o 
   0   8   2      111.88      119.31      7.32 o 
   1   8   2      425.56      434.90      9.01 o 
   2   8   2      400.92      395.11      9.05 o 
   3   8   2      469.72      421.22     13.71 o 
   4   8   2      331.99      351.87     11.28 o 
   5   8   2      135.67      126.83      8.27 o 
   6   8   2      140.27      142.53      9.27 o 
   7   8   2        2.80        2.94      4.83 o 
   8   8   2       95.38      102.47     10.28 o 
   9   8   2        2.71        3.87      5.57 o 
  10   8   2       55.07       46.26      9.55 o 
  11   8   2       24.75       32.87      9.05 o 
   0   9   2      883.83      880.59     19.26 o 
   1   9   2      178.53      180.28      6.80 o 
   2   9   2       64.99       63.79      4.61 o 
   3   9   2      128.58      130.76      7.32 o 
   4   9   2      863.94      826.26     20.07 o 
   5   9   2       45.93       49.23      5.97 o 
   6   9   2       53.29       79.40      8.77 o 
   7   9   2       27.15       18.87      6.20 o 
   8   9   2       92.72       90.67     10.88 o 
   9   9   2       11.08       17.91      7.38 o 
  10   9   2      151.46      136.90     14.74 o 
  11   9   2       17.80       15.79      8.11 o 
   0  10   2      800.71      801.31     19.04 o 
   1  10   2      363.78      357.86     10.90 o 
   2  10   2      148.73      148.55      7.87 o 
   3  10   2      369.66      349.31     17.51 o 
   4  10   2       92.77       96.74      7.73 o 
   5  10   2      239.76      244.65     11.89 o 
   6  10   2      220.78      222.67     18.86 o 
   7  10   2        6.59       11.85      5.94 o 
   8  10   2       95.95       81.07     10.03 o 
   9  10   2        1.92        6.03      6.51 o 
  10  10   2       25.00       36.23      8.98 o 
   0  11   2        7.84        3.10      4.29 o 
   1  11   2       93.20      107.16      6.77 o 
   2  11   2        9.10        9.66      3.84 o 
   3  11   2      170.28      155.95      9.48 o 
   4  11   2       55.44       65.61      7.17 o 
   5  11   2      338.98      325.74     22.10 o 
   6  11   2      553.79      490.58     18.83 o 
   7  11   2       25.57       22.50      6.73 o 
   8  11   2       67.74       70.30     10.84 o 
   9  11   2       36.87       34.51     10.79 o 
   0  12   2        1.21        6.83      5.20 o 
   1  12   2       27.51       26.56      4.67 o 
   2  12   2       31.66       24.01      5.14 o 
   3  12   2        6.64        3.77      5.24 o 
   4  12   2       70.22       60.34      8.38 o 
   5  12   2       44.13       48.35      8.43 o 
   6  12   2       16.77       13.83      6.68 o 
   7  12   2        0.27        2.72      6.79 o 
   8  12   2        6.89        6.58      8.57 o 
   0  13   2       89.25       93.92     11.60 o 
   1  13   2       55.87       52.01      7.08 o 
   2  13   2        4.76        5.31      4.74 o 
   3  13   2       85.88       94.03      9.77 o 
   4  13   2       16.04       14.22      6.53 o 
   5  13   2        4.34        6.66      6.42 o 
   6  13   2       12.41       23.71      8.15 o 
   7  13   2       21.50       16.44      7.91 o 
   0  14   2      171.22      192.37     16.42 o 
   1  14   2       50.16       56.27      7.41 o 
   2  14   2        2.78        0.17      5.24 o 
   3  14   2       33.38       30.31      7.55 o 
   4  14   2      103.55      132.30     11.86 o 
   5  14   2       66.78       65.59      9.46 o 
   6  14   2       14.00       24.69      8.84 o 
   0  15   2        3.57        9.90      8.51 o 
   1  15   2        2.28        3.04      5.66 o 
   2  15   2       35.63       35.85      8.20 o 
   3  15   2       51.28       73.81     11.25 o 
   1   0   3       11.67       11.97      1.41 o 
   2   0   3    11855.68    12456.32    147.40 o 
   3   0   3       68.93       70.94      4.13 o 
   4   0   3       11.47       11.30      3.26 o 
   5   0   3      619.99      649.16     37.92 o 
   6   0   3     1776.76     1910.41     40.53 o 
   7   0   3      147.75      157.59     11.40 o 
   8   0   3      567.75      572.72     26.49 o 
   9   0   3      614.57      547.35     26.63 o 
  10   0   3     1623.83     1628.05     85.38 o 
  11   0   3       24.62       46.83     14.15 o 
  12   0   3      188.39      170.78     20.61 o 
  13   0   3        0.63       13.07      9.80 o 
   0   1   3     9954.06    10698.62    140.30 o 
   1   1   3        7.11        7.59      1.03 o 
   2   1   3    16856.36    16857.40    156.69 o 
   3   1   3      896.51      885.66     11.81 o 
   4   1   3     1469.59     1480.94     26.55 o 
   5   1   3      127.99      121.13      6.11 o 
   6   1   3     1500.93     1564.61     25.21 o 
   7   1   3       23.01       24.53      4.22 o 
   8   1   3       95.56       97.77      7.37 o 
   9   1   3       71.32       75.78      7.09 o 
  10   1   3      694.27      675.64     18.35 o 
  11   1   3       88.85      104.45     11.55 o 
  12   1   3      254.95      289.06     18.64 o 
  13   1   3       38.03       24.40     13.89 o 
   0   2   3    59032.82    59323.20    686.60 o 
   1   2   3       14.83       16.83      1.20 o 
   2   2   3     3401.13     3716.69     37.18 o 
   3   2   3      914.08      918.98     19.30 o 
   4   2   3     2926.26     3028.26     38.57 o 
   5   2   3      128.65      149.27      6.74 o 
   6   2   3      863.60     1019.19     18.96 o 
   7   2   3      290.97      263.34      9.84 o 
   8   2   3      229.98      247.27     10.78 o 
   9   2   3      198.00      199.18     10.67 o 
  10   2   3      446.35      433.37     15.14 o 
  11   2   3       38.00       31.33      7.24 o 
  12   2   3       95.65       99.68     18.94 o 
  13   2   3        4.32       17.60     15.09 o 
   0   3   3     2264.94     2411.18     41.17 o 
   1   3   3      352.87      328.48      4.94 o 
   2   3   3    34561.55    37103.76    342.57 o 
   3   3   3        0.18       -1.28      1.54 o 
   4   3   3      710.27      754.76     12.91 o 
   5   3   3       15.90       18.50      3.25 o 
   6   3   3     1143.27     1074.22     19.70 o 
   7   3   3       25.86       24.78      4.18 o 
   8   3   3      718.67      658.32     16.31 o 
   9   3   3       52.67       54.22      6.43 o 
  10   3   3       15.90       19.90      5.51 o 
  11   3   3       57.50       58.62     10.83 o 
  12   3   3      114.26      163.79     33.76 o 
  13   3   3        2.47        7.00      8.84 o 
   0   4   3     1846.76     1928.93     27.43 o 
   1   4   3      753.69      714.49     11.63 o 
   2   4   3     1467.08     1419.54     16.31 o 
   3   4   3        0.65       -0.26      1.49 o 
   4   4   3     3064.71     3399.88     38.09 o 
   5   4   3      250.56      243.23      6.21 o 
   6   4   3     1101.97     1082.14     16.74 o 
   7   4   3       47.76       47.70      5.02 o 
   8   4   3      264.38      274.79     10.69 o 
   9   4   3       31.69       34.34      6.75 o 
  10   4   3      332.12      343.37     24.49 o 
  11   4   3       27.60       35.29      8.02 o 
  12   4   3       34.70       26.66     16.96 o 
  13   4   3        3.04       25.75     13.75 o 
   0   5   3     7766.02     8238.60    101.73 o 
   1   5   3       51.37       56.37      3.15 o 
   2   5   3     4028.72     4097.38     40.57 o 
   3   5   3       94.93       96.92      5.14 o 
   4   5   3     1209.26     1284.32     18.39 o 
   5   5   3      151.31      145.23      6.36 o 
   6   5   3       13.53       17.73      3.47 o 
   7   5   3        3.34        0.74      3.01 o 
   8   5   3      185.99      189.66     12.38 o 
   9   5   3       38.07       31.37      7.31 o 
  10   5   3      210.28      201.78     14.23 o 
  11   5   3       11.33        6.13      5.98 o 
  12   5   3       56.37       73.00     12.27 o 
  13   5   3        8.75       30.81     11.72 o 
   0   6   3     2317.57     2221.06     33.00 o 
   1   6   3      203.11      197.75      5.36 o 
   2   6   3      987.12      954.48     13.31 o 
   3   6   3       39.47       40.47      3.44 o 
   4   6   3      329.38      326.71      8.54 o 
   5   6   3      336.77      332.52      9.11 o 
   6   6   3      443.77      460.87     11.62 o 
   7   6   3       88.24       83.30      7.50 o 
   8   6   3       25.85       18.53      5.78 o 
   9   6   3      161.34      142.28     11.94 o 
  10   6   3      344.32      349.51     18.25 o 
  11   6   3       89.65      114.78     12.16 o 
  12   6   3      199.62      220.99     24.10 o 
   0   7   3      595.28      565.42     13.34 o 
   1   7   3      122.42      118.07      4.94 o 
   2   7   3      304.46      310.74      7.25 o 
   3   7   3      460.41      427.99      9.53 o 
   4   7   3      202.31      208.09      7.44 o 
   5   7   3      257.94      255.76      8.94 o 
   6   7   3       59.35       69.44      6.62 o 
   7   7   3      153.87      134.25     10.54 o 
   8   7   3      377.04      403.71     22.39 o 
   9   7   3      119.29      105.66     12.52 o 
  10   7   3       39.51       55.14      9.08 o 
  11   7   3        2.62        9.15      6.63 o 
  12   7   3       24.30       23.57      8.90 o 
   0   8   3      101.27      100.14      7.10 o 
   1   8   3      307.72      301.63      7.57 o 
   2   8   3     1895.74     1921.87     23.72 o 
   3   8   3      178.29      194.44      7.45 o 
   4   8   3     2130.99     2064.71     27.87 o 
   5   8   3       42.30       46.09      5.41 o 
   6   8   3      122.11      132.32     10.18 o 
   7   8   3      137.41      149.09     11.55 o 
   8   8   3      280.77      255.63     15.30 o 
   9   8   3       59.89       79.18      9.91 o 
  10   8   3        2.19        7.13      6.53 o 
  11   8   3        3.79        4.31      7.33 o 
   0   9   3      181.82      200.03     13.66 o 
   1   9   3      149.36      164.29      6.78 o 
   2   9   3      303.62      297.46      8.24 o 
   3   9   3      119.61      121.84      6.61 o 
   4   9   3      324.73      294.96     10.77 o 
   5   9   3        1.21        1.67      3.67 o 
   6   9   3      101.46      108.96      9.93 o 
   7   9   3       54.79       47.27     10.34 o 
   8   9   3      334.11      303.76     16.82 o 
   9   9   3       50.02       38.38      7.76 o 
  10   9   3        4.89       15.64      7.73 o 
  11   9   3       13.98       17.05      8.01 o 
   0  10   3      135.24      123.11      9.53 o 
   1  10   3      244.71      247.78      9.38 o 
   2  10   3      591.58      565.51     13.13 o 
   3  10   3      168.43      152.56      8.37 o 
   4  10   3      193.78      173.88     12.28 o 
   5  10   3      309.23      287.99     14.76 o 
   6  10   3      205.99      206.77     13.55 o 
   7  10   3       16.61       13.92      6.15 o 
   8  10   3      157.39      168.71     13.59 o 
   9  10   3        9.19        9.64      7.06 o 
  10  10   3       58.04       64.83     16.16 o 
   0  11   3        3.83        9.94      4.66 o 
   1  11   3       21.49       18.80      4.02 o 
   2  11   3       65.62       61.99      5.54 o 
   3  11   3        1.92        2.45      3.71 o 
   4  11   3       43.67       46.36      7.05 o 
   5  11   3      949.17      844.84     23.65 o 
   6  11   3      165.51      156.63     12.24 o 
   7  11   3      350.20      323.59     17.69 o 
   8  11   3       97.94       83.22     10.35 o 
   9  11   3        8.24       23.08      8.34 o 
   0  12   3       10.00        6.99     13.46 o 
   1  12   3       15.88       22.11      4.53 o 
   2  12   3       20.27       21.90      4.87 o 
   3  12   3       28.09       33.70      6.82 o 
   4  12   3       58.80       66.30      8.61 o 
   5  12   3        7.01        1.95      6.01 o 
   6  12   3      149.59      139.01     12.14 o 
   7  12   3        9.62       16.62      6.63 o 
   8  12   3        6.53       17.73      7.60 o 
   0  13   3      167.28      164.52     14.61 o 
   1  13   3       33.36       30.25      5.53 o 
   2  13   3       83.78       83.95      8.28 o 
   3  13   3       14.28       10.29      6.15 o 
   4  13   3        5.05        7.80      6.01 o 
   5  13   3       86.62       75.64      9.71 o 
   6  13   3       73.55       69.40      9.56 o 
   7  13   3       65.79       73.57     12.76 o 
   0  14   3      115.94      130.80     18.40 o 
   1  14   3      132.51      143.51      9.75 o 
   2  14   3       32.35       39.65      7.82 o 
   3  14   3       24.74       32.05      7.89 o 
   4  14   3       77.66       83.21     10.38 o 
   5  14   3       29.63       41.83      8.72 o 
   6  14   3       35.58       34.34      9.20 o 
   0  15   3       33.50       33.69      9.69 o 
   1  15   3       75.16       83.75     10.79 o 
   2  15   3       55.38       49.76      8.79 o 
   3  15   3       16.01       20.94      7.54 o 
   0   0   4      890.62      891.71     20.73 o 
   1   0   4       48.19       45.48      2.61 o 
   2   0   4     5487.20     5776.69     70.42 o 
   3   0   4      908.81      897.02     14.77 o 
   4   0   4    14493.91    14899.32    337.93 o 
   5   0   4      162.61      161.47      8.61 o 
   6   0   4      551.34      543.03     17.17 o 
   7   0   4       43.44       53.54     12.66 o 
   8   0   4      380.09      417.19     17.29 o 
   9   0   4        8.46        6.03     12.64 o 
  10   0   4      174.83      163.47     19.06 o 
  11   0   4       22.10       15.10      8.70 o 
  12   0   4       69.06       77.42     14.72 o 
  13   0   4        0.86       14.45     14.00 o 
   0   1   4     2273.69     2654.90     37.71 o 
   1   1   4       86.42       84.74      2.53 o 
   2   1   4     2168.92     2302.31     22.88 o 
   3   1   4      396.16      393.02      6.08 o 
   4   1   4     2429.99     2794.74     28.79 o 
   5   1   4       38.81       42.10      3.29 o 
   6   1   4      327.16      384.44     10.47 o 
   7   1   4      100.30      123.59      7.11 o 
   8   1   4      140.91      144.78      7.64 o 
   9   1   4       33.76       43.67      7.14 o 
  10   1   4      993.92      950.45     27.86 o 
  11   1   4       17.12       21.47      6.85 o 
  12   1   4       90.99       93.18     13.37 o 
  13   1   4        3.29        4.60      7.56 o 
   0   2   4     4498.41     4620.79     73.41 o 
   1   2   4      249.10      252.05      4.09 o 
   2   2   4     1990.72     1954.37     22.94 o 
   3   2   4      398.27      405.56      7.01 o 
   4   2   4     1195.52     1316.85     18.61 o 
   5   2   4      116.33      108.10      5.48 o 
   6   2   4      199.71      197.05      8.22 o 
   7   2   4      176.38      188.50      8.83 o 
   8   2   4       62.84       84.54      6.95 o 
   9   2   4       35.75       34.50      5.34 o 
  10   2   4      206.80      192.67     14.18 o 
  11   2   4        7.71       12.43      6.24 o 
  12   2   4        6.06        8.10     10.67 o 
  13   2   4        1.39       15.43     12.42 o 
   0   3   4      148.18      135.59      5.21 o 
   1   3   4      648.36      651.83      8.02 o 
   2   3   4     3654.26     3737.26     37.37 o 
   3   3   4      470.27      467.09     10.73 o 
   4   3   4      320.53      352.93      8.19 o 
   5   3   4      619.23      613.85     17.28 o 
   6   3   4       55.80       56.08      5.06 o 
   7   3   4      327.56      340.77     10.83 o 
   8   3   4      332.70      363.29     14.42 o 
   9   3   4       14.44       11.59      5.13 o 
  10   3   4       48.50       62.22      9.91 o 
  11   3   4       54.74       69.98     14.18 o 
  12   3   4        1.53        4.01     12.68 o 
  13   3   4        3.47        3.44     22.41 o 
   0   4   4     7031.89     7243.13    100.89 o 
   1   4   4      630.20      627.23      8.30 o 
   2   4   4     3787.77     3877.47     37.99 o 
   3   4   4       94.50       97.18      4.28 o 
   4   4   4      949.08      960.94     15.80 o 
   5   4   4     1072.39     1061.01     16.73 o 
   6   4   4       50.44       55.76      4.92 o 
   7   4   4      162.57      179.49      8.47 o 
   8   4   4      586.09      563.57     16.63 o 
   9   4   4       65.07       55.55      6.60 o 
  10   4   4       49.94       39.60      8.93 o 
  11   4   4       77.15       76.90     16.16 o 
  12   4   4      151.47      175.00     29.21 o 
  13   4   4        9.74       40.30     10.66 o 
   0   5   4      702.70      691.46     18.72 o 
   1   5   4      656.01      649.91      9.92 o 
   2   5   4     1935.25     2051.87     21.08 o 
   3   5   4      305.09      306.07     15.06 o 
   4   5   4      815.90      866.67     14.18 o 
   5   5   4      293.21      297.69      8.42 o 
   6   5   4       29.27       37.25      4.39 o 
   7   5   4      182.49      159.90      8.98 o 
   8   5   4      383.17      382.57     13.39 o 
   9   5   4       92.09       90.95      9.49 o 
  10   5   4      186.70      196.80     13.98 o 
  11   5   4        4.85       14.65      7.02 o 
  12   5   4       34.03       60.91     11.73 o 
  13   5   4        1.78       26.61     11.41 o 
   0   6   4     1232.64     1270.60     21.74 o 
   1   6   4      692.97      663.01     10.41 o 
   2   6   4      558.51      538.82      9.28 o 
   3   6   4      135.31      136.06      5.51 o 
   4   6   4     2206.77     2361.97     30.96 o 
   5   6   4       44.87       47.12      4.29 o 
   6   6   4      445.46      446.83     14.57 o 
   7   6   4       35.19       36.14      6.37 o 
   8   6   4      785.90      747.74     24.32 o 
   9   6   4      146.14      120.85     11.22 o 
  10   6   4       50.31       50.66     11.43 o 
  11   6   4        5.52       -0.04      6.27 o 
  12   6   4       43.38       45.95     10.58 o 
   0   7   4      714.18      760.82     16.16 o 
   1   7   4       60.32       51.83      3.97 o 
   2   7   4       35.94       37.80      3.27 o 
   3   7   4      184.38      172.93      7.26 o 
   4   7   4     3303.19     3275.73     53.87 o 
   5   7   4       28.04       33.16      4.05 o 
   6   7   4       50.47       58.68      7.15 o 
   7   7   4      298.31      288.97     14.62 o 
   8   7   4     1363.12     1361.28     31.78 o 
   9   7   4       56.09       44.89      7.70 o 
  10   7   4       10.45       11.38      6.63 o 
  11   7   4        7.92       19.36      7.22 o 
  12   7   4        9.99       28.25     12.87 o 
   0   8   4      902.67      887.43     18.79 o 
   1   8   4      201.31      194.58      6.62 o 
   2   8   4      476.24      455.25      9.45 o 
   3   8   4      572.15      551.02     18.85 o 
   4   8   4      228.84      253.20      8.56 o 
   5   8   4      115.88      121.67      8.94 o 
   6   8   4      134.35      155.37     11.15 o 
   7   8   4       32.73       40.51      7.18 o 
   8   8   4      256.13      263.75     15.47 o 
   9   8   4       16.98       26.34      7.44 o 
  10   8   4        1.68        8.32      6.34 o 
  11   8   4       12.54       28.56      9.01 o 
   0   9   4      205.40      204.04     15.59 o 
   1   9   4      249.67      250.31      7.66 o 
   2   9   4      405.85      405.09     10.11 o 
   3   9   4      320.66      302.85      9.30 o 
   4   9   4      361.56      356.60     16.15 o 
   5   9   4       71.32       66.98      7.32 o 
   6   9   4      313.10      317.50     16.55 o 
   7   9   4       14.07       16.13      6.33 o 
   8   9   4      265.17      237.57     19.15 o 
   9   9   4       58.56       61.54      9.24 o 
  10   9   4       76.29       76.83     10.24 o 
  11   9   4       19.04       12.80      8.95 o 
   0  10   4      721.74      720.34     19.99 o 
   1  10   4       95.07       99.31      5.80 o 
   2  10   4      215.45      213.06      8.01 o 
   3  10   4      216.18      176.06      8.92 o 
   4  10   4      149.14      116.75      9.04 o 
   5  10   4      279.50      262.50     19.15 o 
   6  10   4      970.87      876.85     30.88 o 
   7  10   4      221.92      224.75     14.75 o 
   8  10   4      201.57      221.95     15.18 o 
   9  10   4       21.69       24.33      7.84 o 
  10  10   4        0.74       13.54      7.91 o 
   0  11   4        0.53       -1.46      4.61 o 
   1  11   4      173.32      189.58      8.20 o 
   2  11   4       10.12       11.11      3.74 o 
   3  11   4      164.05      167.23     10.87 o 
   4  11   4      320.44      298.50     15.74 o 
   5  11   4       53.95       48.73      8.14 o 
   6  11   4      273.87      250.41     15.31 o 
   7  11   4       24.57       22.53      6.97 o 
   8  11   4      149.87      128.57     12.55 o 
   9  11   4        5.69        7.33      7.40 o 
   0  12   4       17.01       14.77      6.00 o 
   1  12   4       12.19       13.66      4.27 o 
   2  12   4       93.97      100.92      8.46 o 
   3  12   4       57.85       66.00      7.66 o 
   4  12   4       29.74       37.56      7.26 o 
   5  12   4        9.80       14.41      6.50 o 
   6  12   4      249.82      249.07     15.88 o 
   7  12   4        6.85        6.37      6.40 o 
   8  12   4        9.65       15.88      7.31 o 
   0  13   4        0.69        0.78      6.62 o 
   1  13   4       83.25       82.13      7.08 o 
   2  13   4      189.12      200.10     14.09 o 
   3  13   4       66.88       70.85      9.08 o 
   4  13   4      137.53      126.96     15.53 o 
   5  13   4       13.17       21.85      7.03 o 
   6  13   4       56.68       61.73     11.56 o 
   7  13   4        2.60       13.28      7.27 o 
   0  14   4      162.86      172.57     15.76 o 
   1  14   4       64.77       91.10     10.04 o 
   2  14   4      113.39      124.42     11.16 o 
   3  14   4       69.96       72.11      9.50 o 
   4  14   4       40.51       54.39      9.47 o 
   5  14   4       40.69       59.56      9.32 o 
   0  15   4      180.85      160.08     20.73 o 
   1  15   4       29.46       29.37      8.50 o 
   2  15   4        6.88        7.74      6.61 o 
   3  15   4      104.67      125.17     15.52 o 
   1   0   5      118.86      116.51      4.33 o 
   2   0   5     9937.15    10197.30    136.21 o 
   3   0   5      653.64      637.54     12.93 o 
   4   0   5        0.73        0.74      1.87 o 
   5   0   5      138.01      135.53      6.54 o 
   6   0   5      918.90      862.42     24.01 o 
   7   0   5        7.32       -0.02      3.61 o 
   8   0   5      190.88      212.16     14.29 o 
   9   0   5        0.64       13.61      6.10 o 
  10   0   5     2480.76     2137.04    110.94 o 
  11   0   5        5.44        8.38     12.43 o 
  12   0   5      203.32      205.71     34.22 o 
  13   0   5        2.53        4.92      8.71 o 
   0   1   5    14946.27    16260.76    212.81 o 
   1   1   5       49.44       45.63      2.66 o 
   2   1   5      353.69      352.63      6.26 o 
   3   1   5      900.50      922.22     11.36 o 
   4   1   5      797.73      823.53     11.39 o 
   5   1   5       66.06       67.09      3.48 o 
   6   1   5      918.46      995.65     16.26 o 
   7   1   5      122.03      127.83      6.82 o 
   8   1   5      208.80      213.01      9.83 o 
   9   1   5       38.01       36.33      7.66 o 
  10   1   5      529.39      509.97     25.56 o 
  11   1   5       38.97       38.22      8.03 o 
  12   1   5        5.42       15.24      9.49 o 
  13   1   5        7.44       23.72      9.38 o 
   0   2   5     4156.00     4533.73     62.81 o 
   1   2   5      161.55      152.15      3.61 o 
   2   2   5     5170.98     5242.21     52.01 o 
   3   2   5      439.99      420.44      7.06 o 
   4   2   5    10108.08    10866.05    104.80 o 
   5   2   5      250.80      241.42      7.37 o 
   6   2   5     4810.85     5128.44     60.20 o 
   7   2   5       44.79       43.69      5.01 o 
   8   2   5       94.70      114.36      8.87 o 
   9   2   5       84.48       76.70      7.79 o 
  10   2   5      138.39      140.54     12.41 o 
  11   2   5       57.26       78.83     10.09 o 
  12   2   5      212.09      194.61     32.34 o 
  13   2   5       14.92       14.44      8.95 o 
   0   3   5    14933.70    15479.61    182.90 o 
   1   3   5      584.93      567.50      8.59 o 
   2   3   5     1414.91     1361.35     14.80 o 
   3   3   5      292.97      294.80      5.84 o 
   4   3   5     1671.04     1765.70     23.56 o 
   5   3   5      157.30      154.70      6.32 o 
   6   3   5     3145.12     3250.49     45.45 o 
   7   3   5       51.67       56.40      5.33 o 
   8   3   5      203.40      217.73     11.45 o 
   9   3   5      147.41      136.03     10.10 o 
  10   3   5      728.95      673.31     22.97 o 
  11   3   5        6.45       18.05      9.56 o 
  12   3   5       45.59       45.79     14.45 o 
  13   3   5        6.85       12.41     13.38 o 
   0   4   5     1342.83     1377.12     23.79 o 
   1   4   5      227.48      226.35      4.65 o 
   2   4   5     9996.81    10680.15     91.46 o 
   3   4   5      101.27       87.81      4.51 o 
   4   4   5      128.62      159.40      6.22 o 
   5   4   5       15.17       16.11      3.13 o 
   6   4   5      864.11      905.83     16.70 o 
   7   4   5        6.86        9.29      3.82 o 
   8   4   5      921.76      867.31     23.33 o 
   9   4   5      149.21      142.28     11.60 o 
  10   4   5      898.38      851.95     92.04 o 
  11   4   5       86.14       83.35     16.78 o 
  12   4   5       23.14       30.13      9.75 o 
  13   4   5        0.01       19.89     12.28 o 
   0   5   5     9290.85     9646.12    132.08 o 
   1   5   5      330.35      338.24      6.17 o 
   2   5   5      597.91      539.27      7.90 o 
   3   5   5       42.83       46.94      3.41 o 
   4   5   5      408.79      381.35      8.74 o 
   5   5   5       11.26        7.87      2.67 o 
   6   5   5      656.16      703.02     15.36 o 
   7   5   5       47.90       51.81      5.90 o 
   8   5   5      635.52      567.19     16.11 o 
   9   5   5        1.45       -0.75      5.56 o 
  10   5   5        3.57        3.33      5.53 o 
  11   5   5       35.80       39.17      9.92 o 
  12   5   5       36.11       44.64     10.42 o 
   0   6   5      969.93      919.65     19.34 o 
   1   6   5      183.67      165.07      5.28 o 
   2   6   5      388.35      356.65      6.56 o 
   3   6   5     1051.92     1023.72     15.69 o 
   4   6   5      909.76      787.43     21.55 o 
   5   6   5      572.63      529.41     11.51 o 
   6   6   5      462.67      464.19     13.27 o 
   7   6   5       95.93       87.77      8.21 o 
   8   6   5      341.19      331.87     16.86 o 
   9   6   5       48.76       53.54      8.27 o 
  10   6   5      567.63      543.36     20.96 o 
  11   6   5       18.15       32.17      7.79 o 
  12   6   5        7.05       18.17     11.00 o 
   0   7   5       10.45        9.72      3.58 o 
   1   7   5     1415.18     1436.57     18.54 o 
   2   7   5     2150.56     2136.29     23.24 o 
   3   7   5      110.77      114.51      5.64 o 
   4   7   5       20.34       17.52      3.16 o 
   5   7   5      399.12      377.67     11.22 o 
   6   7   5      130.69      121.60      7.73 o 
   7   7   5      155.34      142.28     10.86 o 
   8   7   5     2508.85     2372.22     88.81 o 
   9   7   5       42.97       30.43      7.28 o 
  10   7   5      349.72      293.80     24.42 o 
  11   7   5        4.70        6.15      6.62 o 
  12   7   5       34.28       35.51     17.09 o 
   0   8   5      362.11      346.88     12.13 o 
   1   8   5      630.71      574.41     15.02 o 
   2   8   5      199.26      188.32      6.60 o 
   3   8   5       88.19       82.96      5.19 o 
   4   8   5       53.34       53.85      5.39 o 
   5   8   5      148.15      149.94      8.43 o 
   6   8   5       85.19       79.66      8.07 o 
   7   8   5      119.77      112.45     10.52 o 
   8   8   5      491.28      428.58     32.33 o 
   9   8   5        1.50        2.74      5.92 o 
  10   8   5      109.60      118.20     12.04 o 
  11   8   5        2.82        3.74      6.33 o 
   0   9   5       23.21       19.65      6.90 o 
   1   9   5      130.19      124.93      6.03 o 
   2   9   5      136.55      144.77      6.38 o 
   3   9   5        6.16       10.68      3.24 o 
   4   9   5       41.38       40.40      5.93 o 
   5   9   5      284.15      268.14     12.99 o 
   6   9   5     1650.70     1523.90     33.27 o 
   7   9   5        8.02        8.40      6.69 o 
   8   9   5      248.05      220.61     14.96 o 
   9   9   5       45.52       44.06      8.55 o 
  10   9   5      250.25      244.31     21.17 o 
  11   9   5       22.21       13.76      7.95 o 
   0  10   5      493.02      457.46     23.80 o 
   1  10   5      433.50      428.07     12.19 o 
   2  10   5      168.68      185.65      8.62 o 
   3  10   5      121.28      127.50      8.88 o 
   4  10   5      175.58      180.51     10.91 o 
   5  10   5      158.27      158.15     11.08 o 
   6  10   5      312.92      306.29     18.29 o 
   7  10   5        3.02        3.89      5.59 o 
   8  10   5       75.80       82.93     10.18 o 
   9  10   5        2.33        2.39      6.45 o 
  10  10   5       15.36       10.69     12.53 o 
   0  11   5      452.72      444.93     16.34 o 
   1  11   5       69.73       83.54      5.96 o 
   2  11   5       87.85       94.52      6.60 o 
   3  11   5       46.22       47.78      6.47 o 
   4  11   5      793.63      748.97     19.86 o 
   5  11   5        2.84        5.19      5.33 o 
   6  11   5       32.60       26.01      6.91 o 
   7  11   5       10.36       18.81      6.84 o 
   8  11   5       20.41       18.90      7.14 o 
   9  11   5        8.38        1.99      6.34 o 
   0  12   5      206.94      239.71     14.17 o 
   1  12   5      113.15      124.67      8.25 o 
   2  12   5      234.68      248.16     12.17 o 
   3  12   5      177.35      180.58     14.22 o 
   4  12   5       44.45       39.19      6.99 o 
   5  12   5      122.84      122.24     11.87 o 
   6  12   5       46.22       52.56      8.82 o 
   7  12   5       13.90       21.68      7.01 o 
   8  12   5       19.99       20.56      7.34 o 
   0  13   5        4.84       10.44      6.83 o 
   1  13   5       49.42       38.89      6.63 o 
   2  13   5       37.49       27.90      6.45 o 
   3  13   5       42.22       40.43      7.45 o 
   4  13   5      120.86      122.99     18.95 o 
   5  13   5       75.28       83.00      9.77 o 
   6  13   5       37.13       42.34      8.42 o 
   7  13   5       41.00       33.74      8.35 o 
   0  14   5        2.39        3.09      9.50 o 
   1  14   5      132.17      117.53     11.98 o 
   2  14   5       56.91       80.65      9.23 o 
   3  14   5       21.82       15.33      6.76 o 
   4  14   5        9.44       10.29      7.09 o 
   5  14   5       28.40       28.06      7.91 o 
   0  15   5      130.20      120.26     18.51 o 
   1  15   5      171.90      167.67     17.36 o 
   2  15   5       15.82        9.12      7.71 o 
   3  15   5       10.85       14.17      7.54 o 
   0   0   6    29439.09    30524.13    559.73 o 
   1   0   6      143.99      133.18      5.07 o 
   2   0   6     1206.93     1243.73     35.94 o 
   3   0   6       61.53       63.49      4.98 o 
   4   0   6     7064.30     7389.93    126.52 o 
   5   0   6       35.12       37.85      4.08 o 
   6   0   6      757.10      905.67     18.24 o 
   7   0   6       53.79       51.34      5.84 o 
   8   0   6       26.53       22.15      6.40 o 
   9   0   6       82.31       89.04     14.40 o 
  10   0   6      207.22      241.27     38.10 o 
  11   0   6        5.68        1.94      7.91 o 
  12   0   6       87.96       92.61     32.76 o 
  13   0   6        6.63       23.82     11.01 o 
   0   1   6      370.78      364.71     11.60 o 
   1   1   6      738.76      702.42      9.59 o 
   2   1   6     8546.24     8832.24    115.38 o 
   3   1   6      370.99      391.93      6.49 o 
   4   1   6     1990.49     2258.21     28.57 o 
   5   1   6      317.67      326.10      6.48 o 
   6   1   6     1123.26     1164.10     16.09 o 
   7   1   6      126.74      127.53      6.68 o 
   8   1   6      304.82      265.98      9.69 o 
   9   1   6       13.54        8.10      5.63 o 
  10   1   6      245.53      224.57     19.94 o 
  11   1   6        6.59        5.74      6.36 o 
  12   1   6      738.84      665.94     25.09 o 
  13   1   6       45.24       35.75      8.64 o 
   0   2   6     1387.72     1345.51     22.81 o 
   1   2   6       84.18       84.36      3.10 o 
   2   2   6      454.62      465.64      7.02 o 
   3   2   6      149.49      147.51      5.76 o 
   4   2   6      187.77      201.49      5.29 o 
   5   2   6       51.49       56.98      3.21 o 
   6   2   6      854.62      834.19     15.22 o 
   7   2   6      170.26      171.73      8.24 o 
   8   2   6     1012.43      882.49     22.98 o 
   9   2   6       30.37       28.28      6.86 o 
  10   2   6       25.14       20.71      6.57 o 
  11   2   6        4.01        5.64      7.02 o 
  12   2   6      360.33      324.98     23.15 o 
  13   2   6        6.95       20.92      8.82 o 
   0   3   6     5347.20     5507.11     76.61 o 
   1   3   6      484.62      411.98      7.63 o 
   2   3   6     4341.46     4434.60     42.48 o 
   3   3   6      126.98      118.49      4.67 o 
   4   3   6     3300.55     3472.35     37.48 o 
   5   3   6      261.29      250.64      7.40 o 
   6   3   6      184.37      185.54      7.32 o 
   7   3   6       29.03       24.10      4.71 o 
   8   3   6      360.40      360.77     13.60 o 
   9   3   6        2.94        5.50      4.40 o 
  10   3   6      454.00      436.22     31.33 o 
  11   3   6        8.37       17.66      6.65 o 
  12   3   6      151.13      169.12     24.77 o 
  13   3   6        1.72       18.46      8.32 o 
   0   4   6      400.19      401.31      9.35 o 
   1   4   6       84.04       86.68      3.36 o 
   2   4   6      915.14     1025.08     12.43 o 
   3   4   6      188.44      188.10      4.89 o 
   4   4   6       63.82       85.14      4.53 o 
   5   4   6      689.20      607.24     12.17 o 
   6   4   6      238.27      243.95      9.72 o 
   7   4   6       22.60       20.96      4.41 o 
   8   4   6       25.46       22.82      5.25 o 
   9   4   6       85.56       82.89      8.12 o 
  10   4   6       45.10       40.97      8.62 o 
  11   4   6        5.38       13.18      7.73 o 
  12   4   6       50.87      106.32     44.86 o 
  13   4   6       15.40        5.57     13.19 o 
   0   5   6     7539.81     8258.96    102.09 o 
   1   5   6      210.38      213.10      5.20 o 
   2   5   6      116.14      124.94      3.79 o 
   3   5   6      559.35      565.11     10.32 o 
   4   5   6      769.18      766.44     16.60 o 
   5   5   6      518.67      512.30     12.40 o 
   6   5   6      868.46      801.38     20.37 o 
   7   5   6        1.52       -1.77      3.14 o 
   8   5   6      736.95      672.67     17.85 o 
   9   5   6       10.98        0.87      5.23 o 
  10   5   6      159.05      150.74     12.56 o 
  11   5   6       28.96       17.19      9.00 o 
  12   5   6      109.43      151.33     49.64 o 
   0   6   6      965.14      993.12     20.72 o 
   1   6   6       28.70       28.38      2.60 o 
   2   6   6     1273.64     1227.24     14.87 o 
   3   6   6      317.03      287.37      7.61 o 
   4   6   6     1598.39     1543.29     22.89 o 
   5   6   6      177.34      167.10      8.16 o 
   6   6   6      162.82      152.75      8.39 o 
   7   6   6       72.25       72.36      6.58 o 
   8   6   6       43.46       45.40      7.30 o 
   9   6   6       74.72       85.43      9.54 o 
  10   6   6      171.95      154.51     23.49 o 
  11   6   6        2.11       19.99      8.46 o 
  12   6   6       21.66       38.44     11.57 o 
   0   7   6     2559.28     2592.10     43.39 o 
   1   7   6       72.65       76.23      4.33 o 
   2   7   6      623.38      641.16     11.04 o 
   3   7   6      111.92      129.61      5.95 o 
   4   7   6       36.59       44.46      4.87 o 
   5   7   6       27.57       26.66      4.36 o 
   6   7   6     2567.52     2322.35     41.16 o 
   7   7   6       91.32       97.67      9.53 o 
   8   7   6       72.08       85.12      9.78 o 
   9   7   6      100.97      103.96     10.79 o 
  10   7   6       46.24       59.25      9.02 o 
  11   7   6        0.25        9.58      7.10 o 
  12   7   6       66.51       98.65     14.21 o 
   0   8   6        2.61        2.68      3.35 o 
   1   8   6      153.76      154.08      6.46 o 
   2   8   6      324.51      329.48      8.14 o 
   3   8   6       31.62       30.73      3.79 o 
   4   8   6      146.51      139.16      7.95 o 
   5   8   6      252.23      250.10     10.42 o 
   6   8   6      101.71      124.75      9.56 o 
   7   8   6      151.96      127.48     11.14 o 
   8   8   6       43.74       39.46      7.80 o 
   9   8   6      111.59       88.99     10.26 o 
  10   8   6      141.83      161.09     14.22 o 
  11   8   6        5.92       20.13      7.18 o 
   0   9   6      627.84      556.27     16.61 o 
   1   9   6       41.67       51.97      5.23 o 
   2   9   6      659.60      611.11     11.86 o 
   3   9   6       18.46       19.13      3.97 o 
   4   9   6      779.08      763.89     21.64 o 
   5   9   6      492.64      467.27     15.58 o 
   6   9   6     1381.52     1261.84     35.77 o 
   7   9   6      779.04      732.14     32.57 o 
   8   9   6       12.10       17.64      6.50 o 
   9   9   6       76.41       70.92      9.96 o 
  10   9   6      127.46      167.23     14.43 o 
   0  10   6      149.15      179.36     11.28 o 
   1  10   6       37.69       33.70      4.32 o 
   2  10   6      135.01      133.49      7.34 o 
   3  10   6        9.98       12.93      4.33 o 
   4  10   6      199.43      230.81     12.33 o 
   5  10   6        4.58        7.79      5.15 o 
   6  10   6      577.82      546.39     19.45 o 
   7  10   6       36.63       36.20      7.65 o 
   8  10   6      161.81      165.13     14.49 o 
   9  10   6       50.87       45.69      8.78 o 
  10  10   6       34.19       38.71     10.45 o 
   0  11   6      910.10      875.21     35.97 o 
   1  11   6       16.72       19.66      4.07 o 
   2  11   6      152.43      148.71      8.36 o 
   3  11   6      244.71      232.68     12.35 o 
   4  11   6       19.15       17.31      5.49 o 
   5  11   6      117.67      132.15     10.51 o 
   6  11   6        7.75        8.08      6.18 o 
   7  11   6       37.29       42.72      8.35 o 
   8  11   6       63.34       63.07      9.81 o 
   9  11   6        7.90       10.18      7.10 o 
   0  12   6      531.98      531.95     19.02 o 
   1  12   6      654.51      641.94     22.45 o 
   2  12   6      101.38      114.88      9.48 o 
   3  12   6       81.27      101.75      9.19 o 
   4  12   6      212.40      192.08     12.39 o 
   5  12   6       56.89       80.95      9.03 o 
   6  12   6       12.56       17.38      8.37 o 
   7  12   6        3.09        6.22      6.19 o 
   8  12   6       37.15       26.75      8.82 o 
   0  13   6        3.75       -2.78     10.73 o 
   1  13   6       41.65       38.13      7.25 o 
   2  13   6      238.69      253.27     14.82 o 
   3  13   6       84.61       84.36      9.31 o 
   4  13   6       25.89       29.62      6.96 o 
   5  13   6      136.10      146.95     12.44 o 
   6  13   6       20.09       27.46      7.41 o 
   7  13   6       17.39       18.34      7.61 o 
   0  14   6      115.96      111.43     38.34 o 
   1  14   6       52.15       50.18     13.85 o 
   2  14   6       17.91       22.28      7.11 o 
   3  14   6       12.05       22.98      7.15 o 
   4  14   6       24.61       37.11      8.02 o 
   5  14   6       22.98       23.80      7.69 o 
   0  15   6        1.58       12.06     14.49 o 
   1  15   6       23.92       24.51     10.15 o 
   2  15   6       31.43       46.44     14.36 o 
   1   0   7      424.52      414.24     14.37 o 
   2   0   7      352.41      332.72     11.31 o 
   3   0   7       52.97       51.46      3.91 o 
   4   0   7      590.40      619.91     19.12 o 
   5   0   7      145.51      150.64      6.20 o 
   6   0   7      787.89      879.93     18.75 o 
   7   0   7       17.80       22.24      5.52 o 
   8   0   7      653.26      621.20     22.26 o 
   9   0   7       11.72       11.67     12.09 o 
  10   0   7      107.94       85.10     15.01 o 
  11   0   7      187.07      169.66     21.85 o 
  12   0   7       50.72       50.80     16.00 o 
  13   0   7        4.39       22.50     11.30 o 
   0   1   7    18242.63    18971.70    249.00 o 
   1   1   7      235.12      227.32      5.09 o 
   2   1   7     1680.14     1709.30     19.73 o 
   3   1   7      458.88      430.86      8.47 o 
   4   1   7     6920.45     7546.46    102.18 o 
   5   1   7      229.71      214.24      5.05 o 
   6   1   7     1319.18     1424.15     29.64 o 
   7   1   7       14.01       13.84      3.11 o 
   8   1   7     1118.85     1170.02     33.72 o 
   9   1   7       62.08       67.71     10.78 o 
  10   1   7      440.55      394.99     25.63 o 
  11   1   7       27.29       26.29      7.89 o 
  12   1   7      150.94      134.06     15.39 o 
  13   1   7       12.84       20.76      7.65 o 
   0   2   7     8502.73     9263.53    125.02 o 
   1   2   7      974.73      943.01     12.46 o 
   2   2   7     4196.51     4446.99     48.79 o 
   3   2   7      291.01      297.17      7.97 o 
   4   2   7     1960.59     2045.89     38.07 o 
   5   2   7       44.69       41.60      3.08 o 
   6   2   7      218.13      205.11      6.94 o 
   7   2   7        3.03        2.45      2.94 o 
   8   2   7       30.48       26.58      4.64 o 
   9   2   7       41.85       47.84      7.19 o 
  10   2   7       45.79       25.03      7.24 o 
  11   2   7       53.74       54.03      9.26 o 
  12   2   7       22.59       24.78     10.09 o 
  13   2   7       23.83       23.61     12.62 o 
   0   3   7       50.68       46.13      5.04 o 
   1   3   7       36.80       35.91      2.56 o 
   2   3   7    11977.99    12547.07    119.15 o 
   3   3   7        5.92        3.44      1.86 o 
   4   3   7     4747.33     5176.43     57.76 o 
   5   3   7       34.40       43.33      3.16 o 
   6   3   7      604.01      594.84     14.31 o 
   7   3   7       26.55       24.13      4.33 o 
   8   3   7      344.64      295.70     12.59 o 
   9   3   7      149.78      120.13     11.20 o 
  10   3   7      139.17      145.45     12.66 o 
  11   3   7       31.85       24.38      8.45 o 
  12   3   7      141.99      102.41     31.21 o 
  13   3   7       10.07       10.39      9.20 o 
   0   4   7      193.64      190.40      8.64 o 
   1   4   7      353.09      365.01      6.70 o 
   2   4   7     4840.77     5326.28     50.39 o 
   3   4   7      238.61      241.45      8.20 o 
   4   4   7     2823.28     3045.81     36.96 o 
   5   4   7       17.98       19.55      4.32 o 
   6   4   7      398.52      378.84     11.75 o 
   7   4   7       88.24       89.63      7.19 o 
   8   4   7     1095.67     1006.97     23.57 o 
   9   4   7       50.90       55.10      6.83 o 
  10   4   7        0.84        8.68      5.76 o 
  11   4   7        0.92       -4.30     14.79 o 
  12   4   7      211.92      208.16     25.82 o 
   0   5   7        6.15        8.17      2.73 o 
   1   5   7      507.67      449.01      7.61 o 
   2   5   7     3701.45     3839.73     36.48 o 
   3   5   7      331.37      326.49      8.83 o 
   4   5   7     1554.72     1563.82     28.29 o 
   5   5   7      101.42       95.27      6.74 o 
   6   5   7      677.95      649.94     15.93 o 
   7   5   7       39.25       32.46      6.06 o 
   8   5   7     1214.90     1131.49     49.40 o 
   9   5   7       65.35       76.62      7.74 o 
  10   5   7      132.69      137.91     20.39 o 
  11   5   7       52.96       65.99     17.03 o 
  12   5   7       37.47       35.60     51.50 o 
   0   6   7     1584.25     1579.78     25.77 o 
   1   6   7      266.61      238.81      6.09 o 
   2   6   7      866.41      836.27     11.44 o 
   3   6   7       57.58       55.03      3.77 o 
   4   6   7     1154.48     1044.80     32.01 o 
   5   6   7       74.85       74.46      6.66 o 
   6   6   7     1469.09     1431.58     24.70 o 
   7   6   7       97.08      102.46      7.92 o 
   8   6   7       97.76       99.75      8.31 o 
   9   6   7       53.56       59.79      8.58 o 
  10   6   7       32.54       22.05      6.91 o 
  11   6   7        2.96        5.93      8.04 o 
  12   6   7       39.01       25.78      9.63 o 
   0   7   7     2556.74     2472.21     42.07 o 
   1   7   7       22.60       27.14      3.01 o 
   2   7   7     1781.85     1733.51     21.58 o 
   3   7   7      209.51      195.47      7.26 o 
   4   7   7      921.80      876.29     17.36 o 
   5   7   7       92.32       90.23      6.75 o 
   6   7   7     1740.71     1703.32     28.29 o 
   7   7   7       82.36       93.19      8.16 o 
   8   7   7       29.95       27.59      6.37 o 
   9   7   7       11.08       16.26      6.46 o 
  10   7   7      181.89      191.86     14.47 o 
  11   7   7        9.72       16.02      8.77 o 
   0   8   7       45.29       42.60      5.62 o 
   1   8   7       25.57       29.99      3.68 o 
   2   8   7       11.84       11.15      2.65 o 
   3   8   7       43.12       43.30      6.27 o 
   4   8   7      170.07      170.95      8.79 o 
   5   8   7      323.32      297.64     11.50 o 
   6   8   7      270.23      247.43     13.06 o 
   7   8   7      101.41      116.24      9.96 o 
   8   8   7      169.64      170.86     15.06 o 
   9   8   7       46.70       45.86      8.57 o 
  10   8   7        1.16        6.67      6.31 o 
  11   8   7        1.28       20.43      8.88 o 
   0   9   7     2015.61     1973.00     52.68 o 
   1   9   7       77.18       80.05      5.38 o 
   2   9   7      224.60      229.00      8.76 o 
   3   9   7      146.64      133.97      8.16 o 
   4   9   7      690.73      696.44     16.32 o 
   5   9   7      206.41      205.79     11.92 o 
   6   9   7      390.70      403.00     19.98 o 
   7   9   7      117.97      132.12     11.80 o 
   8   9   7      292.65      289.00     16.89 o 
   9   9   7       39.26       65.96      9.51 o 
  10   9   7        5.41        8.91      7.93 o 
   0  10   7      316.17      334.89     14.16 o 
   1  10   7      160.72      173.07      7.91 o 
   2  10   7      164.07      193.08     12.83 o 
   3  10   7       29.22       38.96      5.52 o 
   4  10   7      341.59      358.56     14.59 o 
   5  10   7       32.68       29.79      6.22 o 
   6  10   7      158.36      157.57     11.66 o 
   7  10   7      154.14      148.56     12.66 o 
   8  10   7      279.49      250.14     16.28 o 
   9  10   7       22.48       22.71      7.68 o 
  10  10   7       37.59       61.79      9.64 o 
   0  11   7       33.78       49.10      7.58 o 
   1  11   7      375.97      361.29     15.77 o 
   2  11   7      460.14      459.83     13.59 o 
   3  11   7      247.61      257.67     13.03 o 
   4  11   7       86.90       90.03      8.93 o 
   5  11   7       13.67       19.52      6.02 o 
   6  11   7      104.16      105.52      9.77 o 
   7  11   7       45.45       47.97      8.68 o 
   8  11   7       46.08       30.03      7.86 o 
   9  11   7       44.86       46.34      9.15 o 
   0  12   7      503.79      490.77     22.07 o 
   1  12   7      273.81      287.18     13.32 o 
   2  12   7      277.45      266.45     14.65 o 
   3  12   7       34.71       35.80      6.85 o 
   4  12   7      182.82      192.40     12.50 o 
   5  12   7       11.61       25.75      8.65 o 
   6  12   7       65.57       73.49      9.44 o 
   7  12   7       61.34       66.73     10.40 o 
   8  12   7       11.64       19.78      7.34 o 
   0  13   7        1.30        9.01      7.68 o 
   1  13   7       37.57       37.26     10.93 o 
   2  13   7       12.42       10.92      6.29 o 
   3  13   7       30.87       26.56      7.23 o 
   4  13   7        2.19       -1.72      5.29 o 
   5  13   7        8.08        6.76      5.83 o 
   6  13   7       33.02       31.87      7.87 o 
   0  14   7       18.22       28.00     15.52 o 
   1  14   7       36.74       23.54     10.98 o 
   2  14   7       70.62       71.71     10.97 o 
   3  14   7        0.42       10.82      6.73 o 
   4  14   7       27.41       36.13      7.40 o 
   0  15   7       92.76       84.80     21.58 o 
   1  15   7       10.62       19.12     11.59 o 
   0   0   8     3757.07     3958.02     80.99 o 
   1   0   8        5.68        3.84      2.45 o 
   2   0   8      663.95      702.06     20.05 o 
   3   0   8        1.30       -1.83      1.83 o 
   4   0   8      921.93     1094.48     31.00 o 
   5   0   8       32.65       27.96      3.20 o 
   6   0   8      234.87      280.77     11.06 o 
   7   0   8      841.20      853.92     21.98 o 
   8   0   8      746.02      686.36    121.23 o 
   9   0   8       55.01       60.87     13.37 o 
  10   0   8       21.33       27.29     10.31 o 
  11   0   8        1.77        8.21      9.64 o 
  12   0   8       26.35       34.43     12.65 o 
  13   0   8        0.82       20.26     11.06 o 
   0   1   8     4068.38     4110.48     68.72 o 
   1   1   8       49.90       47.21      3.02 o 
   2   1   8     2642.01     2680.65     29.20 o 
   3   1   8        7.52        6.53      1.67 o 
   4   1   8     2106.03     2136.76     33.04 o 
   5   1   8       68.29       70.11      3.68 o 
   6   1   8      921.94      918.41     16.97 o 
   7   1   8      112.52      104.88      7.51 o 
   8   1   8      292.68      269.15     13.21 o 
   9   1   8       56.97       48.09     14.08 o 
  10   1   8      465.84      405.10     21.41 o 
  11   1   8       26.88       37.28      8.46 o 
  12   1   8      169.25      163.48     15.41 o 
  13   1   8       31.03       43.17      8.65 o 
   0   2   8     4374.89     4748.93     67.92 o 
   1   2   8      505.47      497.29      8.44 o 
   2   2   8     3716.74     3947.09     44.39 o 
   3   2   8       51.62       45.05      3.57 o 
   4   2   8     2586.82     2801.93     41.34 o 
   5   2   8      164.51      155.92      7.70 o 
   6   2   8       91.08       91.73      6.03 o 
   7   2   8        2.10        7.62      2.97 o 
   8   2   8      419.92      424.62     18.64 o 
   9   2   8       74.68       68.71      9.96 o 
  10   2   8      979.97      945.79     29.36 o 
  11   2   8        3.15       10.13      6.93 o 
  12   2   8      111.08      121.49     13.07 o 
  13   2   8        0.82        9.82      8.44 o 
   0   3   8        6.02        8.03      2.80 o 
   1   3   8      196.87      203.34      5.27 o 
   2   3   8     1248.08     1377.93     17.52 o 
   3   3   8      199.01      190.48      5.79 o 
   4   3   8     1062.90     1061.45     15.86 o 
   5   3   8       29.71       34.78      3.52 o 
   6   3   8      328.34      305.26     10.95 o 
   7   3   8       23.82       20.88      3.91 o 
   8   3   8      663.01      620.95     15.26 o 
   9   3   8       19.84       21.02      5.89 o 
  10   3   8      350.45      364.50     19.59 o 
  11   3   8        5.35        1.26      6.43 o 
  12   3   8       90.54      122.63     16.08 o 
   0   4   8    13349.23    14393.72    172.76 o 
   1   4   8      935.00      950.37     13.34 o 
   2   4   8      234.52      247.66      8.31 o 
   3   4   8      342.77      334.77      7.57 o 
   4   4   8     1182.16     1252.60     17.97 o 
   5   4   8      183.80      182.78      8.41 o 
   6   4   8      959.60      919.82     19.09 o 
   7   4   8        0.35        6.26      3.55 o 
   8   4   8      167.31      164.02     10.18 o 
   9   4   8      151.89      154.89     15.75 o 
  10   4   8      136.96      146.28     12.81 o 
  11   4   8       21.32       24.67      9.29 o 
  12   4   8      149.11      156.22     21.58 o 
   0   5   8       23.76       15.53      3.24 o 
   1   5   8      354.86      332.37      7.39 o 
   2   5   8     6476.52     6895.81     61.84 o 
   3   5   8      249.67      252.34      6.11 o 
   4   5   8     1888.55     1962.11     30.20 o 
   5   5   8       45.88       44.18      5.46 o 
   6   5   8      156.59      163.40      9.74 o 
   7   5   8       10.03       22.83      4.84 o 
   8   5   8      186.72      209.60     11.90 o 
   9   5   8       11.57       29.59      5.86 o 
  10   5   8      136.47      136.85     16.13 o 
  11   5   8       11.38       13.96     20.15 o 
  12   5   8       47.07       41.17    134.52 o 
   0   6   8     2598.19     2470.60     36.74 o 
   1   6   8       70.49       66.14      3.68 o 
   2   6   8     2698.84     2622.50     32.34 o 
   3   6   8      334.58      300.42     12.45 o 
   4   6   8      582.32      546.17     15.26 o 
   5   6   8      182.60      198.34     11.48 o 
   6   6   8      244.79      273.44     15.95 o 
   7   6   8       68.73       67.60      6.52 o 
   8   6   8      176.52      184.56     10.38 o 
   9   6   8       20.29       20.61      6.46 o 
  10   6   8       51.28       55.07     11.15 o 
  11   6   8       27.55       47.56     10.61 o 
  12   6   8       71.11       88.23     56.50 o 
   0   7   8       11.43       10.11      3.71 o 
   1   7   8      100.29      105.72      4.87 o 
   2   7   8     1903.13     1839.52     42.88 o 
   3   7   8      449.31      418.73     12.27 o 
   4   7   8      446.25      434.71     11.92 o 
   5   7   8       43.47       54.14      5.69 o 
   6   7   8      956.17      936.14     19.71 o 
   7   7   8       51.91       52.25      6.37 o 
   8   7   8       28.55       16.77      5.78 o 
   9   7   8       60.16       62.76      9.30 o 
  10   7   8       32.93       43.83     11.51 o 
  11   7   8       63.46       60.00     13.73 o 
   0   8   8      242.79      232.32      9.59 o 
   1   8   8      512.13      484.03     10.59 o 
   2   8   8     1167.66     1163.57     19.85 o 
   3   8   8      351.11      344.25     11.55 o 
   4   8   8      807.43      726.73     16.29 o 
   5   8   8      339.90      334.01     11.88 o 
   6   8   8      741.02      673.41     16.72 o 
   7   8   8       64.15       54.12      7.65 o 
   8   8   8      135.74      152.90     12.79 o 
   9   8   8       23.13       26.09      7.10 o 
  10   8   8      110.99      117.51     12.09 o 
  11   8   8       13.45       22.02      9.28 o 
   0   9   8     1337.04     1220.90     40.11 o 
   1   9   8      690.04      629.61     18.08 o 
   2   9   8       58.16       63.34      6.33 o 
   3   9   8      126.97      146.16      8.61 o 
   4   9   8     1155.41     1131.04     27.55 o 
   5   9   8       12.46       14.47      4.61 o 
   6   9   8       58.16       69.42      8.04 o 
   7   9   8       82.23       88.19      9.42 o 
   8   9   8      304.56      315.15     19.52 o 
   9   9   8      107.40      115.83     12.03 o 
  10   9   8       14.90       10.06      7.79 o 
   0  10   8       26.83       31.58      6.32 o 
   1  10   8       44.25       48.22      5.72 o 
   2  10   8      176.90      198.80     10.61 o 
   3  10   8      427.10      420.46     15.78 o 
   4  10   8       41.63       47.10      6.98 o 
   5  10   8      142.48      142.22     10.84 o 
   6  10   8      118.37      119.78     10.29 o 
   7  10   8       38.39       27.59     11.80 o 
   8  10   8      114.15      100.61     11.24 o 
   9  10   8        4.81       -3.71      6.14 o 
   0  11   8      305.66      256.78     17.42 o 
   1  11   8       57.16       72.11      7.22 o 
   2  11   8      254.98      237.36     12.00 o 
   3  11   8       60.75       54.59      7.41 o 
   4  11   8       21.74       28.00      6.21 o 
   5  11   8       62.40       57.12      8.90 o 
   6  11   8       28.28       39.55     10.12 o 
   7  11   8       14.72       16.33      7.09 o 
   8  11   8       15.95       37.71      7.87 o 
   0  12   8       24.09       27.26      8.98 o 
   1  12   8       27.21       30.08      6.92 o 
   2  12   8      170.23      174.30     12.33 o 
   3  12   8       27.30       31.19      6.61 o 
   4  12   8      117.82      137.53     11.03 o 
   5  12   8      109.33      111.83     10.20 o 
   6  12   8       18.28       24.60      6.64 o 
   7  12   8       47.13       43.32      8.75 o 
   0  13   8        9.25       -3.51     12.46 o 
   1  13   8       20.69       29.20      8.04 o 
   2  13   8       47.14       50.20      8.34 o 
   3  13   8       85.12       92.83     10.33 o 
   4  13   8       10.76        8.27      5.77 o 
   5  13   8       70.60      100.22     11.01 o 
   6  13   8       40.64       29.97     10.54 o 
   0  14   8      101.54      124.38     25.58 o 
   1  14   8      103.11      107.69     13.83 o 
   2  14   8       24.32       33.94      9.07 o 
   3  14   8       24.02       27.51      7.70 o 
   4  14   8       41.70       63.09      8.52 o 
   1   0   9        6.00        7.24      2.75 o 
   2   0   9     4960.73     5213.82    122.83 o 
   3   0   9        3.76        5.44      2.36 o 
   4   0   9      931.57     1115.44     32.08 o 
   5   0   9       44.26       55.16      5.24 o 
   6   0   9       72.08       70.66      6.49 o 
   7   0   9        3.35        1.77      4.82 o 
   8   0   9      284.03      258.34     38.82 o 
   9   0   9      153.61      172.78     20.68 o 
  10   0   9      232.24      270.72     38.92 o 
  11   0   9        4.39       12.75     11.11 o 
  12   0   9       36.83       11.04     10.15 o 
  13   0   9        0.64       11.76     24.82 o 
   0   1   9     1224.26     1376.92     24.63 o 
   1   1   9       50.72       52.02      3.29 o 
   2   1   9     4738.59     5111.72     51.95 o 
   3   1   9       26.24       23.19      2.32 o 
   4   1   9      335.32      340.45      7.21 o 
   5   1   9       46.92       65.49      4.50 o 
   6   1   9      379.14      403.74     10.60 o 
   7   1   9      157.60      162.25      8.27 o 
   8   1   9      111.51      125.89     10.58 o 
   9   1   9       13.53       13.16      6.67 o 
  10   1   9      755.39      725.66     31.95 o 
  11   1   9        5.77        8.46      6.91 o 
  12   1   9       37.38       46.48      9.61 o 
  13   1   9        3.31       14.30      7.69 o 
   0   2   9    10815.56    12280.35    165.30 o 
   1   2   9      250.38      231.73      6.91 o 
   2   2   9     8874.09     9625.49     93.22 o 
   3   2   9      223.75      231.30      7.03 o 
   4   2   9      316.82      306.01      8.38 o 
   5   2   9       23.93       20.86      3.06 o 
   6   2   9      244.45      263.59     10.27 o 
   7   2   9       87.23       93.92     11.03 o 
   8   2   9      106.57       93.74      7.93 o 
   9   2   9       52.56       43.11      7.99 o 
  10   2   9       42.30       45.00      9.15 o 
  11   2   9       18.08        5.68      6.60 o 
  12   2   9       34.30       33.05      8.93 o 
   0   3   9      153.97      182.30      7.78 o 
   1   3   9      277.62      260.79      6.29 o 
   2   3   9      670.49      779.20     13.32 o 
   3   3   9       11.65        9.46      2.49 o 
   4   3   9     1367.21     1379.97     19.40 o 
   5   3   9      105.15      112.84      5.66 o 
   6   3   9      161.25      158.63      7.73 o 
   7   3   9       47.89       38.09      4.84 o 
   8   3   9      117.61      124.34      9.18 o 
   9   3   9        9.20       10.76      7.98 o 
  10   3   9      218.99      202.32     17.88 o 
  11   3   9       29.16       20.18      7.56 o 
  12   3   9       30.62       35.60     13.57 o 
   0   4   9     7968.77     8809.44    121.66 o 
   1   4   9      388.87      413.44      7.65 o 
   2   4   9      245.40      240.12      6.63 o 
   3   4   9       36.87       35.82      3.51 o 
   4   4   9      611.83      598.04     11.37 o 
   5   4   9        3.78        6.44      3.76 o 
   6   4   9       15.99       14.70      3.63 o 
   7   4   9       23.37       23.87      4.45 o 
   8   4   9       63.66       65.83      7.74 o 
   9   4   9       29.34       29.07      6.29 o 
  10   4   9      305.38      265.24     17.73 o 
  11   4   9       13.75        9.45      8.61 o 
  12   4   9       25.95       24.78     11.58 o 
   0   5   9       21.86       24.57      3.66 o 
   1   5   9       20.03       18.40      2.41 o 
   2   5   9      470.59      448.18      7.91 o 
   3   5   9       87.47       83.30      4.83 o 
   4   5   9       95.10      104.69      6.92 o 
   5   5   9        8.37        8.13      4.51 o 
   6   5   9      295.63      309.41     14.44 o 
   7   5   9       20.10       22.74      4.74 o 
   8   5   9      210.27      206.46     12.22 o 
   9   5   9       43.87       54.89      9.31 o 
  10   5   9       69.31       87.77     15.26 o 
  11   5   9        3.67        9.47     21.87 o 
  12   5   9       29.51       42.99     11.38 o 
   0   6   9     1251.25     1268.95     22.64 o 
   1   6   9      720.81      648.25     10.27 o 
   2   6   9      262.84      265.21      7.02 o 
   3   6   9      604.91      564.75     12.22 o 
   4   6   9       84.92       95.59      6.79 o 
   5   6   9      147.18      149.30      8.27 o 
   6   6   9      724.93      670.93     16.97 o 
   7   6   9       19.23       15.82      4.68 o 
   8   6   9      282.85      307.52     12.77 o 
   9   6   9       14.62        9.50      7.97 o 
  10   6   9       18.80       14.04      8.46 o 
  11   6   9       14.48       19.03     14.57 o 
   0   7   9      256.57      234.66      9.24 o 
   1   7   9      242.16      233.28      6.42 o 
   2   7   9      197.63      211.53     10.20 o 
   3   7   9      170.96      153.01     11.20 o 
   4   7   9      155.79      155.01      8.53 o 
   5   7   9      129.78      129.96      8.18 o 
   6   7   9        7.70        7.76      4.40 o 
   7   7   9       39.66       33.80      5.46 o 
   8   7   9      221.56      241.97     14.56 o 
   9   7   9       17.26       21.90      7.38 o 
  10   7   9       90.96       97.89     13.33 o 
  11   7   9       52.06       63.78     21.02 o 
   0   8   9      805.27      782.55     17.55 o 
   1   8   9       44.66       36.92      4.11 o 
   2   8   9      789.81      730.80     16.85 o 
   3   8   9      738.07      688.36     21.75 o 
   4   8   9      455.24      467.20     13.06 o 
   5   8   9       60.55       65.87      6.51 o 
   6   8   9      196.02      205.65     10.70 o 
   7   8   9      106.21       92.85      9.07 o 
   8   8   9      305.47      280.01     15.40 o 
   9   8   9       32.25       30.07      7.99 o 
  10   8   9      169.86      164.91     16.22 o 
   0   9   9      373.60      384.18     14.05 o 
   1   9   9      402.90      379.54     10.27 o 
   2   9   9      262.06      272.19     13.83 o 
   3   9   9      126.61      120.91      8.11 o 
   4   9   9       62.10       62.63      6.49 o 
   5   9   9       33.61       39.36      5.85 o 
   6   9   9       52.69       47.35      7.42 o 
   7   9   9        9.43       19.70      6.35 o 
   8   9   9        6.50        3.69      5.66 o 
   9   9   9       10.95        9.15      6.60 o 
  10   9   9       12.05       17.30      7.53 o 
   0  10   9        1.85        6.07      5.96 o 
   1  10   9       92.39       89.88      7.57 o 
   2  10   9       17.15       21.29      5.24 o 
   3  10   9       77.65       83.61      7.97 o 
   4  10   9      196.99      201.59     10.83 o 
   5  10   9       63.58       53.68      7.69 o 
   6  10   9      208.83      204.63     13.18 o 
   7  10   9       70.00       69.97      9.16 o 
   8  10   9       12.20       21.83      7.04 o 
   9  10   9        8.69        6.24      6.62 o 
   0  11   9      354.83      321.21     18.99 o 
   1  11   9       49.35       45.83      7.22 o 
   2  11   9      276.58      282.06     13.14 o 
   3  11   9      500.46      470.33     19.69 o 
   4  11   9       72.55       76.69      8.60 o 
   5  11   9       28.34       31.04      6.66 o 
   6  11   9      153.76      166.31     12.27 o 
   7  11   9        4.19       12.75      6.19 o 
   8  11   9        2.60        5.98      6.00 o 
   0  12   9       36.23       36.75     10.85 o 
   1  12   9      148.49      170.06     12.41 o 
   2  12   9      114.60      120.65     10.74 o 
   3  12   9      118.28      142.00     12.02 o 
   4  12   9       23.99       17.56      6.88 o 
   5  12   9      125.59      141.35     13.23 o 
   6  12   9        6.66       16.85      6.34 o 
   7  12   9        5.09        8.67      6.87 o 
   0  13   9       23.83       30.14     12.08 o 
   1  13   9       55.54       45.57      9.10 o 
   2  13   9       15.74       28.29      9.04 o 
   3  13   9       71.95       82.14     11.48 o 
   4  13   9      220.75      284.40     18.10 o 
   5  13   9       29.81       44.57      7.75 o 
   6  13   9      139.27      126.96     11.35 o 
   0  14   9       63.57       68.98     21.52 o 
   1  14   9       49.56       74.41     18.46 o 
   2  14   9       19.37        9.76      8.31 o 
   3  14   9      136.94      207.70     24.16 o 
   0   0  10        2.23        0.48      3.53 o 
   1   0  10      282.21      284.77      9.52 o 
   2   0  10        1.80        5.65      2.85 o 
   3   0  10        0.00       -1.24      2.37 o 
   4   0  10     2289.86     2294.77    110.94 o 
   5   0  10      167.53      155.12      8.11 o 
   6   0  10      116.33      135.03     12.51 o 
   7   0  10       58.32       51.49      8.91 o 
   8   0  10      205.88      198.38     36.29 o 
   9   0  10        7.98        8.80      8.38 o 
  10   0  10      238.79      238.74     26.37 o 
  11   0  10       14.14       27.41     11.14 o 
  12   0  10        3.56       14.71     10.44 o 
   0   1  10      251.57      299.96      9.83 o 
   1   1  10       43.94       46.14      3.37 o 
   2   1  10     4293.42     4561.56     47.45 o 
   3   1  10      187.67      175.05      5.40 o 
   4   1  10      340.89      366.81     13.85 o 
   5   1  10       65.52       69.03      4.93 o 
   6   1  10      243.40      273.86     15.36 o 
   7   1  10        2.69        1.32      3.50 o 
   8   1  10      377.26      377.78     18.36 o 
   9   1  10      132.07      112.88     12.25 o 
  10   1  10      684.08      664.98     29.42 o 
  11   1  10        3.22       25.78      7.66 o 
  12   1  10       14.11       31.77      8.77 o 
   0   2  10      988.97     1108.49     21.91 o 
   1   2  10       52.39       54.72      3.67 o 
   2   2  10     6359.04     6826.66     68.28 o 
   3   2  10       16.17       18.91      2.92 o 
   4   2  10      103.10       98.77      6.71 o 
   5   2  10        1.62        0.27      2.34 o 
   6   2  10      228.59      239.20      8.05 o 
   7   2  10        9.75        9.89      4.55 o 
   8   2  10      539.56      517.99     23.05 o 
   9   2  10        3.85        8.77      6.47 o 
  10   2  10       38.12       30.88      8.29 o 
  11   2  10       32.52       36.26      8.82 o 
  12   2  10       58.94       73.19     11.24 o 
   0   3  10     6222.99     6379.68     90.70 o 
   1   3  10       55.51       54.15      3.64 o 
   2   3  10     2790.53     3123.16     34.45 o 
   3   3  10        7.83        7.85      2.47 o 
   4   3  10      760.90      752.68     20.33 o 
   5   3  10       32.91       33.18      3.62 o 
   6   3  10      506.73      502.31     14.46 o 
   7   3  10       68.16       73.05      7.80 o 
   8   3  10      286.14      283.13     15.49 o 
   9   3  10       38.33       31.74      7.82 o 
  10   3  10      466.12      434.29     28.95 o 
  11   3  10        5.14       16.90      7.25 o 
  12   3  10       15.51       13.40      8.01 o 
   0   4  10      146.65      176.00      9.79 o 
   1   4  10      307.70      287.52      6.92 o 
   2   4  10       61.55       62.36      3.86 o 
   3   4  10      221.68      211.55      8.71 o 
   4   4  10      285.67      286.92      8.73 o 
   5   4  10       15.74       15.91      3.43 o 
   6   4  10       96.87       96.58      6.72 o 
   7   4  10      117.41      119.69      7.78 o 
   8   4  10      389.03      367.01     14.81 o 
   9   4  10       37.80       35.96      7.42 o 
  10   4  10       54.57       55.88      9.40 o 
  11   4  10       93.49       89.18     11.83 o 
  12   4  10       69.55       77.12     21.70 o 
   0   5  10      216.65      215.29      8.47 o 
   1   5  10     1122.57     1084.92     14.20 o 
   2   5  10      334.82      306.57      7.61 o 
   3   5  10      119.30      122.53      8.05 o 
   4   5  10      364.76      364.34     10.52 o 
   5   5  10       68.96       69.40      5.78 o 
   6   5  10      198.99      234.83      9.95 o 
   7   5  10       42.40       40.36      5.17 o 
   8   5  10      328.81      333.25     14.03 o 
   9   5  10       28.88       23.14      6.65 o 
  10   5  10      118.67      117.97     14.34 o 
  11   5  10       16.77       11.21     10.01 o 
  12   5  10       30.91       42.15     18.12 o 
   0   6  10      751.80      769.16     16.62 o 
   1   6  10      142.83      142.82      5.23 o 
   2   6  10       22.22       23.24      3.91 o 
   3   6  10       68.94       72.30      5.94 o 
   4   6  10      529.55      470.27     15.09 o 
   5   6  10       46.82       45.97      4.92 o 
   6   6  10      273.31      256.45     10.36 o 
   7   6  10       23.17       20.63      5.02 o 
   8   6  10      174.07      201.83     11.08 o 
   9   6  10       34.53       30.70      9.16 o 
  10   6  10        0.15       -8.85      9.67 o 
  11   6  10       13.10        6.41      8.17 o 
   0   7  10     1076.47     1003.80     20.17 o 
   1   7  10      228.98      245.49      8.16 o 
   2   7  10      123.27      115.38      8.12 o 
   3   7  10       62.34       62.17      5.76 o 
   4   7  10      882.63      830.50     16.50 o 
   5   7  10       25.32       29.50      5.10 o 
   6   7  10      308.39      296.53     15.34 o 
   7   7  10       10.25        6.46      4.36 o 
   8   7  10      129.44      133.30      9.58 o 
   9   7  10       96.49       76.86     12.01 o 
  10   7  10       10.16       19.79      8.86 o 
  11   7  10       52.97       77.77     13.27 o 
   0   8  10        0.73       10.06      4.23 o 
   1   8  10      110.74      106.96      6.30 o 
   2   8  10      480.74      454.13     12.26 o 
   3   8  10       26.64       22.48      4.62 o 
   4   8  10     1385.46     1249.44     23.10 o 
   5   8  10      109.27      107.81      8.09 o 
   6   8  10      215.89      228.10     11.27 o 
   7   8  10      149.57      171.50     11.78 o 
   8   8  10      192.21      163.39     12.34 o 
   9   8  10       99.54      109.36     11.47 o 
  10   8  10       58.35       86.56     13.27 o 
   0   9  10      275.37      294.44     19.00 o 
   1   9  10      194.75      181.69      9.68 o 
   2   9  10     1382.10     1229.75     22.43 o 
   3   9  10       87.22       85.59      7.67 o 
   4   9  10     2216.56     2001.72     32.17 o 
   5   9  10      276.99      275.51     12.03 o 
   6   9  10       35.64       32.30      7.72 o 
   7   9  10        3.44        7.64      5.76 o 
   8   9  10        6.13       15.48      6.36 o 
   9   9  10       22.45       25.32      7.59 o 
   0  10  10        8.06       23.48      7.46 o 
   1  10  10       17.84       25.14      6.07 o 
   2  10  10      156.74      180.94     10.81 o 
   3  10  10       79.68       96.80      8.55 o 
   4  10  10      107.53      106.98      8.40 o 
   5  10  10       69.32       72.41      8.38 o 
   6  10  10      395.14      377.12     25.13 o 
   7  10  10       29.53       45.63      7.82 o 
   8  10  10       22.89       26.66      6.92 o 
   9  10  10        3.48        9.10      6.62 o 
   0  11  10       50.47       41.64     11.04 o 
   1  11  10      164.21      169.12     11.90 o 
   2  11  10      170.94      153.91     11.70 o 
   3  11  10       16.31       23.22      5.96 o 
   4  11  10       56.00       59.57      8.86 o 
   5  11  10      238.19      230.30     13.81 o 
   6  11  10       12.72       20.52      6.35 o 
   7  11  10       10.33        7.65      6.10 o 
   8  11  10        7.90        1.20      6.57 o 
   0  12  10       38.86       36.98     14.67 o 
   1  12  10      103.35      110.39     10.45 o 
   2  12  10      110.64      125.14     16.00 o 
   3  12  10        4.67        0.03      6.70 o 
   4  12  10       65.90       71.41     11.74 o 
   5  12  10        2.49       12.76      6.08 o 
   6  12  10       22.50       35.92      9.88 o 
   7  12  10       17.20       26.62      8.05 o 
   0  13  10        0.54       26.38     11.40 o 
   1  13  10      213.43      209.00     18.47 o 
   2  13  10      177.22      166.83     14.50 o 
   3  13  10       26.84       42.25      9.53 o 
   4  13  10       52.69       60.15      9.38 o 
   5  13  10      189.89      198.48     15.27 o 
   0  14  10       22.48       22.00     15.58 o 
   1  14  10        3.81       16.49     12.67 o 
   2  14  10       46.18       55.38     11.30 o 
   3  14  10       28.66       36.45     13.14 o 
   1   0  11       37.82       43.13      4.91 o 
   2   0  11     2193.12     2345.58     38.95 o 
   3   0  11      437.82      422.21     13.08 o 
   4   0  11      177.84      174.22      8.21 o 
   5   0  11       20.75       20.92      6.43 o 
   6   0  11       66.21       69.94      9.30 o 
   7   0  11       18.70       15.86      8.86 o 
   8   0  11      133.53      158.19     15.29 o 
   9   0  11        0.00       -1.95      7.89 o 
  10   0  11        9.71        4.49      9.82 o 
  11   0  11        8.28        1.80     12.55 o 
  12   0  11        3.02       -2.09     21.00 o 
   0   1  11      926.99      893.35     19.31 o 
   1   1  11       78.75       82.11      4.48 o 
   2   1  11      760.13      767.98     12.37 o 
   3   1  11      205.73      210.01      6.11 o 
   4   1  11      928.94      975.35     26.95 o 
   5   1  11       53.35       57.27      4.79 o 
   6   1  11       37.14       45.47      5.60 o 
   7   1  11       27.40       32.21      5.47 o 
   8   1  11     1458.34     1343.23     36.82 o 
   9   1  11       88.77       96.46     18.57 o 
  10   1  11       28.04       31.31      9.12 o 
  11   1  11        2.93       15.36      7.64 o 
  12   1  11       51.23       55.02     10.32 o 
   0   2  11     1065.90     1008.45     21.11 o 
   1   2  11      140.30      145.03      5.63 o 
   2   2  11     2264.54     2453.48     28.68 o 
   3   2  11       17.85       18.30      2.98 o 
   4   2  11      201.29      177.83      7.25 o 
   5   2  11       73.98       74.25      5.45 o 
   6   2  11      411.23      423.39     12.65 o 
   7   2  11       22.17       16.93      5.28 o 
   8   2  11      313.97      320.39     16.64 o 
   9   2  11       27.15       25.55     10.00 o 
  10   2  11      142.16      144.51     14.28 o 
  11   2  11        4.56       -0.02      6.61 o 
  12   2  11      144.23      193.47     17.45 o 
   0   3  11     4847.27     4712.99     70.06 o 
   1   3  11        8.04        8.46      2.27 o 
   2   3  11      179.23      192.84      7.01 o 
   3   3  11      176.81      174.05      7.05 o 
   4   3  11       91.77       88.39      7.29 o 
   5   3  11      255.25      225.04      8.75 o 
   6   3  11     2135.84     2114.47     38.56 o 
   7   3  11       87.22       83.60      7.61 o 
   8   3  11      180.23      176.83     12.99 o 
   9   3  11       31.89       31.61      7.41 o 
  10   3  11       13.66       19.35      7.59 o 
  11   3  11        1.90       22.56      7.95 o 
  12   3  11      132.52      116.05     13.44 o 
   0   4  11     5325.73     5730.69     83.56 o 
   1   4  11      109.20      112.54      5.08 o 
   2   4  11      578.58      575.42     10.71 o 
   3   4  11      111.47      115.10      6.07 o 
   4   4  11      733.41      681.85     15.88 o 
   5   4  11        7.29        9.25      3.86 o 
   6   4  11      784.44      807.16     17.09 o 
   7   4  11       60.36       67.34      7.21 o 
   8   4  11      399.54      338.23     16.72 o 
   9   4  11       54.80       45.07      8.36 o 
  10   4  11       91.62       78.97     11.04 o 
  11   4  11       19.30       35.45      8.78 o 
  12   4  11       41.51       25.75     10.24 o 
   0   5  11     5765.08     5907.55     96.71 o 
   1   5  11      265.00      275.98      7.68 o 
   2   5  11      189.71      219.82      8.49 o 
   3   5  11      113.49      114.61      7.48 o 
   4   5  11        2.27        2.19      3.32 o 
   5   5  11       12.77       18.92      4.16 o 
   6   5  11      485.67      486.93     14.41 o 
   7   5  11      287.49      296.54     11.76 o 
   8   5  11       26.99       29.78      6.06 o 
   9   5  11       11.91        6.65      6.04 o 
  10   5  11       96.77      119.50     13.27 o 
  11   5  11       23.71       35.61     13.59 o 
   0   6  11      662.72      658.31     17.49 o 
   1   6  11       82.12       82.38      4.76 o 
   2   6  11      193.60      185.01      8.32 o 
   3   6  11      125.25      110.75      7.18 o 
   4   6  11     1294.01     1186.11     30.57 o 
   5   6  11        7.19        3.59      3.61 o 
   6   6  11     1024.61      961.58     20.03 o 
   7   6  11       27.47       25.49      5.77 o 
   8   6  11       36.67       34.23      6.87 o 
   9   6  11       57.44       63.26      7.89 o 
  10   6  11       41.67       43.10     11.14 o 
  11   6  11        4.38        7.52      8.23 o 
   0   7  11      186.92      212.07     13.85 o 
   1   7  11      313.35      278.71     13.64 o 
   2   7  11      258.27      246.51      9.60 o 
   3   7  11      478.73      457.10     12.62 o 
   4   7  11      314.07      278.78     10.96 o 
   5   7  11      144.52      131.90      7.99 o 
   6   7  11      214.54      230.74     10.57 o 
   7   7  11       54.81       60.82      6.35 o 
   8   7  11      103.92       95.59      7.84 o 
   9   7  11       48.56       37.98      8.03 o 
  10   7  11       23.59       23.47     10.26 o 
   0   8  11       20.09       25.51      6.66 o 
   1   8  11       82.01       85.52      6.36 o 
   2   8  11     1403.19     1269.88     22.49 o 
   3   8  11       57.08       60.62      6.13 o 
   4   8  11     1310.97     1142.68     22.39 o 
   5   8  11       12.04       13.50      4.39 o 
   6   8  11       52.54       57.48      6.29 o 
   7   8  11       27.10       42.94      6.14 o 
   8   8  11       33.55       36.94      6.92 o 
   9   8  11       10.90        9.09     10.51 o 
  10   8  11       20.50       23.84     10.27 o 
   0   9  11        1.94       12.15      5.68 o 
   1   9  11      217.40      205.40     11.83 o 
   2   9  11      525.42      487.49     13.49 o 
   3   9  11      529.45      514.76     17.19 o 
   4   9  11      851.59      756.34     18.11 o 
   5   9  11       35.17       47.78      6.27 o 
   6   9  11      139.83      150.42      9.92 o 
   7   9  11       22.58       22.77      6.54 o 
   8   9  11       73.06       73.67      8.97 o 
   9   9  11       28.21       38.75      8.28 o 
   0  10  11      337.07      349.25     24.31 o 
   1  10  11       57.63       56.73      8.82 o 
   2  10  11       40.97       51.89      7.32 o 
   3  10  11       43.57       38.63      5.93 o 
   4  10  11      128.88      131.17      9.34 o 
   5  10  11      125.15      115.98     10.08 o 
   6  10  11       22.81       44.46      7.43 o 
   7  10  11       17.62       17.70      5.98 o 
   8  10  11       55.74       59.00      8.97 o 
   0  11  11        5.65       16.82      9.12 o 
   1  11  11       49.14       56.06      9.18 o 
   2  11  11      423.93      399.52     16.33 o 
   3  11  11        3.50        1.49      6.33 o 
   4  11  11      400.03      441.95     22.24 o 
   5  11  11       37.84       32.83      8.77 o 
   6  11  11        3.17       12.49      7.11 o 
   7  11  11        5.84       14.52     10.07 o 
   0  12  11       42.43       57.56     15.85 o 
   1  12  11       81.01       86.88     10.65 o 
   2  12  11        9.81       12.78      6.17 o 
   3  12  11       76.80       80.46     11.20 o 
   4  12  11       32.61       39.22      8.28 o 
   5  12  11       84.36      107.45     13.13 o 
   6  12  11        3.33       21.93      6.72 o 
   0  13  11      140.58      158.86     26.94 o 
   1  13  11       20.81       23.91      7.60 o 
   2  13  11        4.62        2.14      7.38 o 
   3  13  11       66.06       57.71     10.28 o 
   4  13  11       64.55       73.41     10.81 o 
   0  14  11        0.11       -3.09     14.00 o 
   1  14  11       26.19       17.73      9.51 o 
   0   0  12      617.18      715.03     53.92 o 
   1   0  12       15.29       16.50      3.93 o 
   2   0  12      460.02      482.16     13.70 o 
   3   0  12      412.24      419.61     12.80 o 
   4   0  12      549.78      584.00     32.85 o 
   5   0  12       15.02       23.92      6.06 o 
   6   0  12      462.96      448.69     19.48 o 
   7   0  12       69.32       62.03      9.67 o 
   8   0  12      577.88      603.62     51.16 o 
   9   0  12       18.99       11.95     10.41 o 
  10   0  12       37.06       45.30     15.09 o 
  11   0  12       38.65       26.37     12.21 o 
  12   0  12      132.16      149.98     28.03 o 
   0   1  12        6.77        3.86      3.22 o 
   1   1  12       39.55       35.91      3.42 o 
   2   1  12       29.15       37.17      3.48 o 
   3   1  12       38.42       47.37      5.36 o 
   4   1  12      338.91      358.81     16.59 o 
   5   1  12        2.18        0.36      3.07 o 
   6   1  12      343.57      348.87     14.65 o 
   7   1  12       30.19       37.11      6.13 o 
   8   1  12      539.53      542.62     24.35 o 
   9   1  12       42.47       35.78      8.33 o 
  10   1  12       49.86       78.97     11.27 o 
  11   1  12        8.75       13.71      8.20 o 
  12   1  12       16.88       31.98      8.82 o 
   0   2  12       14.79       11.12      3.83 o 
   1   2  12      466.93      477.45      9.75 o 
   2   2  12      605.69      599.73     12.17 o 
   3   2  12      198.43      190.71      7.38 o 
   4   2  12       84.19       90.35      5.73 o 
   5   2  12       51.26       48.73      4.82 o 
   6   2  12       80.21       87.89      8.46 o 
   7   2  12      129.95      126.51     10.82 o 
   8   2  12      195.90      225.11     14.55 o 
   9   2  12       61.44       52.50      9.77 o 
  10   2  12      108.68      129.61     17.87 o 
  11   2  12        0.16       -0.29      6.30 o 
  12   2  12       20.43       29.99      9.13 o 
   0   3  12      509.63      556.87     15.20 o 
   1   3  12      249.23      259.21      7.20 o 
   2   3  12      275.37      266.00      8.13 o 
   3   3  12      138.60      131.86      6.53 o 
   4   3  12     1784.98     1639.11     33.29 o 
   5   3  12       13.17       18.38      4.24 o 
   6   3  12      511.11      481.00     14.28 o 
   7   3  12       70.13       62.79      8.18 o 
   8   3  12      369.65      341.60     17.49 o 
   9   3  12        0.04       -5.23      5.23 o 
  10   3  12       70.38       81.61     12.11 o 
  11   3  12       10.95       11.95      7.55 o 
   0   4  12      735.30      820.55     19.21 o 
   1   4  12       34.83       39.82      4.05 o 
   2   4  12      172.89      168.98      7.20 o 
   3   4  12        8.59        8.07      3.00 o 
   4   4  12      267.60      283.14     10.86 o 
   5   4  12       24.91       22.95      4.90 o 
   6   4  12     2354.45     2285.39     53.17 o 
   7   4  12       71.94       66.14      7.23 o 
   8   4  12      170.39      186.73     14.43 o 
   9   4  12       41.38       40.62      8.29 o 
  10   4  12       71.94       88.58     11.91 o 
  11   4  12        3.89        3.50      7.03 o 
   0   5  12      830.08      803.44     17.41 o 
   1   5  12      109.04      105.34      5.56 o 
   2   5  12      286.00      315.40      9.11 o 
   3   5  12      200.59      199.52      9.61 o 
   4   5  12      150.44      132.10      8.53 o 
   5   5  12      129.27      127.97      8.83 o 
   6   5  12     1400.64     1298.09     26.12 o 
   7   5  12       52.85       60.85      7.22 o 
   8   5  12      549.91      532.08     20.84 o 
   9   5  12       68.69       64.76      9.28 o 
  10   5  12       82.16       71.48     11.02 o 
  11   5  12       30.08       33.07     17.24 o 
   0   6  12       34.59       29.86      5.19 o 
   1   6  12      174.10      189.27      8.26 o 
   2   6  12      891.84      835.29     16.74 o 
   3   6  12      156.44      147.94      8.79 o 
   4   6  12      521.03      478.87     17.57 o 
   5   6  12        7.34       11.71      4.84 o 
   6   6  12      473.71      467.33     14.77 o 
   7   6  12      140.99      130.59      9.65 o 
   8   6  12      139.94      164.00     12.17 o 
   9   6  12        9.16        7.17      6.83 o 
  10   6  12       27.37       32.31     14.43 o 
  11   6  12        3.80       -2.95     11.55 o 
   0   7  12      895.38      781.68     20.46 o 
   1   7  12      108.02       94.79      6.53 o 
   2   7  12      521.70      484.61     15.93 o 
   3   7  12       14.15       17.76      4.26 o 
   4   7  12       15.72       12.17      4.30 o 
   5   7  12       18.47       19.68      4.85 o 
   6   7  12      265.15      252.49     11.18 o 
   7   7  12       69.52       71.78      7.00 o 
   8   7  12       41.54       61.55      7.71 o 
   9   7  12        6.88        5.83      6.62 o 
  10   7  12       52.38       51.58     12.57 o 
   0   8  12      351.07      348.71     21.43 o 
   1   8  12      166.92      170.65      9.54 o 
   2   8  12      237.39      221.93     10.04 o 
   3   8  12      195.42      196.21     10.11 o 
   4   8  12      309.48      304.26     12.57 o 
   5   8  12      286.50      273.19     12.50 o 
   6   8  12      534.97      496.28     14.77 o 
   7   8  12       31.90       37.43      5.80 o 
   8   8  12        6.80        4.14      5.49 o 
   9   8  12       26.92       30.05      7.65 o 
   0   9  12      739.83      668.88     31.07 o 
   1   9  12      126.53      132.32     10.90 o 
   2   9  12      298.78      298.22     12.95 o 
   3   9  12      414.16      409.99     13.45 o 
   4   9  12      404.46      433.94     16.24 o 
   5   9  12      173.59      167.60     10.48 o 
   6   9  12      323.97      323.60     12.92 o 
   7   9  12       44.92       56.62      7.31 o 
   8   9  12       28.30       38.54      7.17 o 
   9   9  12       21.19       17.31      9.21 o 
   0  10  12      187.65      180.14     18.94 o 
   1  10  12       12.01       23.60      6.46 o 
   2  10  12        2.42        3.39      5.20 o 
   3  10  12        2.74        4.15      5.44 o 
   4  10  12       46.75       33.69      6.22 o 
   5  10  12        8.18        8.38      4.88 o 
   6  10  12        0.49        2.60      6.99 o 
   7  10  12       25.07       22.93      6.19 o 
   8  10  12       53.55       61.95      8.39 o 
   0  11  12      138.64      158.19     18.63 o 
   1  11  12       37.08       35.31      7.66 o 
   2  11  12       64.19       62.54      8.75 o 
   3  11  12        0.76       -0.03      5.55 o 
   4  11  12       71.22       87.71      9.55 o 
   5  11  12        1.46       -5.27      5.62 o 
   6  11  12        3.69        4.70      5.97 o 
   7  11  12       33.17       46.57      7.88 o 
   0  12  12        2.18       12.34     11.40 o 
   1  12  12      114.13      114.29     11.94 o 
   2  12  12      166.58      183.44     14.86 o 
   3  12  12       14.70       17.19      7.59 o 
   4  12  12      175.35      165.16     15.20 o 
   5  12  12        8.58       27.70      8.20 o 
   6  12  12      126.03      115.86     11.39 o 
   0  13  12       67.34       81.87     15.28 o 
   1  13  12       21.79       19.29      7.92 o 
   2  13  12      180.48      201.46     18.37 o 
   3  13  12       28.71       41.21      9.64 o 
   4  13  12       22.33       36.87      9.61 o 
   1   0  13       39.92       37.47      5.17 o 
   2   0  13     2047.06     1990.62     38.92 o 
   3   0  13        9.36        8.76      4.75 o 
   4   0  13       23.69       34.57      7.70 o 
   5   0  13        0.00        3.92      5.00 o 
   6   0  13      938.20      914.85     36.99 o 
   7   0  13        0.89       -1.29      6.00 o 
   8   0  13      119.28       92.43     16.50 o 
   9   0  13        2.97       13.72     11.91 o 
  10   0  13       75.84       58.81     14.19 o 
  11   0  13       12.01       23.38     11.33 o 
   0   1  13     2660.92     2449.41     41.80 o 
   1   1  13      253.52      245.77      7.36 o 
   2   1  13      517.71      560.96     10.94 o 
   3   1  13      173.52      199.57      7.82 o 
   4   1  13      245.35      224.24      9.90 o 
   5   1  13       53.78       53.09      5.78 o 
   6   1  13      127.43      131.81      9.12 o 
   7   1  13       10.03       17.05      5.67 o 
   8   1  13       41.97       49.90      8.30 o 
   9   1  13       61.17       64.10      9.31 o 
  10   1  13       58.97       88.14     12.07 o 
  11   1  13       25.98       14.52      7.80 o 
   0   2  13     3459.15     3693.18     58.29 o 
   1   2  13      238.74      222.52      7.26 o 
   2   2  13       11.04        6.42      2.83 o 
   3   2  13      129.56      135.27      6.79 o 
   4   2  13     1363.91     1318.03     28.49 o 
   5   2  13      100.01       88.38      7.32 o 
   6   2  13      435.79      414.93     19.15 o 
   7   2  13        5.01        8.23      5.17 o 
   8   2  13      797.34      778.91     33.89 o 
   9   2  13       17.36       27.09      6.83 o 
  10   2  13      267.14      290.71     20.20 o 
  11   2  13        3.05        9.32      9.85 o 
   0   3  13        8.46       12.46      6.81 o 
   1   3  13       44.87       50.81      4.61 o 
   2   3  13       87.43      108.24      6.17 o 
   3   3  13       52.62       58.43      4.96 o 
   4   3  13      214.46      230.26      8.88 o 
   5   3  13      166.19      150.59      9.03 o 
   6   3  13      258.94      278.50     17.82 o 
   7   3  13      201.99      198.73     17.44 o 
   8   3  13      104.96      111.79     10.95 o 
   9   3  13       99.69      104.99     11.24 o 
  10   3  13      114.29      106.94     11.62 o 
  11   3  13       26.66       23.86      8.07 o 
   0   4  13       18.01       14.90      4.06 o 
   1   4  13      104.63      101.78      6.12 o 
   2   4  13      141.69      146.84      7.15 o 
   3   4  13       52.00       53.29      6.31 o 
   4   4  13      414.89      433.10     13.01 o 
   5   4  13       13.22        9.43      4.29 o 
   6   4  13      447.19      493.27     15.34 o 
   7   4  13        2.73        6.02      5.34 o 
   8   4  13      538.27      551.51     20.86 o 
   9   4  13       35.87       27.86      7.65 o 
  10   4  13      260.39      288.33     22.84 o 
  11   4  13       24.47       26.40      8.15 o 
   0   5  13      177.84      194.95     12.31 o 
   1   5  13       25.79       24.34      4.04 o 
   2   5  13      628.43      581.55     18.98 o 
   3   5  13       16.90       19.66      4.36 o 
   4   5  13      458.68      422.60     18.18 o 
   5   5  13      138.38      118.24      9.82 o 
   6   5  13      345.59      332.78     13.48 o 
   7   5  13       74.13       72.97      9.13 o 
   8   5  13       64.23       79.27     10.22 o 
   9   5  13        8.45        6.24      6.15 o 
  10   5  13       42.06       33.05      8.16 o 
  11   5  13       14.79       25.55     13.48 o 
   0   6  13      396.71      386.18     13.71 o 
   1   6  13       71.99       76.47      5.44 o 
   2   6  13       16.39       17.63      4.10 o 
   3   6  13       97.72       94.83      7.48 o 
   4   6  13      536.77      487.46     14.88 o 
   5   6  13       64.69       58.90      7.44 o 
   6   6  13     1772.87     1575.75     33.06 o 
   7   6  13       97.27       95.54      9.51 o 
   8   6  13        7.49       33.76      8.56 o 
   9   6  13       17.10       20.89      7.82 o 
  10   6  13      135.92      195.98     47.25 o 
   0   7  13        8.70       15.76      7.06 o 
   1   7  13       14.12       13.67      4.08 o 
   2   7  13      276.72      262.33     11.48 o 
   3   7  13      117.81      103.82      7.58 o 
   4   7  13       97.21      106.51      8.07 o 
   5   7  13       89.29       67.26      7.11 o 
   6   7  13       43.42       48.43      6.93 o 
   7   7  13       23.27       33.59      6.28 o 
   8   7  13       76.74       82.14      8.55 o 
   9   7  13       21.31       23.31      9.14 o 
  10   7  13       88.98      122.00     14.95 o 
   0   8  13       99.38       88.92     13.04 o 
   1   8  13      130.42      127.14      9.56 o 
   2   8  13      320.89      299.28     12.45 o 
   3   8  13        5.74       -0.10      3.93 o 
   4   8  13      380.59      372.66     13.40 o 
   5   8  13      160.19      158.87     15.99 o 
   6   8  13      293.57      277.43     13.39 o 
   7   8  13       25.64       34.23      6.82 o 
   8   8  13       55.64       58.36      8.94 o 
   9   8  13       14.97       33.68      9.86 o 
   0   9  13       25.11       19.93      8.72 o 
   1   9  13       59.95       70.63      8.96 o 
   2   9  13      130.67      123.11      9.96 o 
   3   9  13       10.83        8.50      4.62 o 
   4   9  13      417.06      395.54     14.17 o 
   5   9  13       81.43       86.64      8.31 o 
   6   9  13      399.22      350.65     14.60 o 
   7   9  13       54.60       52.88      8.36 o 
   8   9  13        2.22        8.62      6.69 o 
   0  10  13        0.79        7.09     11.49 o 
   1  10  13       95.94       95.51     10.53 o 
   2  10  13      105.03       88.29      9.38 o 
   3  10  13       28.35       27.78      6.78 o 
   4  10  13      168.91      161.31     10.53 o 
   5  10  13       60.68       62.21      7.59 o 
   6  10  13       56.53       66.27      9.02 o 
   7  10  13       54.24       52.14      8.67 o 
   0  11  13        8.27       10.84      9.50 o 
   1  11  13       48.67       59.44      9.06 o 
   2  11  13       81.16       83.65     10.31 o 
   3  11  13       92.76       90.34      9.82 o 
   4  11  13      165.16      169.18     13.08 o 
   5  11  13       36.17       53.89      8.22 o 
   6  11  13       24.62       17.05      7.01 o 
   0  12  13       11.32        8.02      8.85 o 
   1  12  13        0.73        4.01      6.04 o 
   2  12  13      123.32      127.52     12.92 o 
   3  12  13       23.40       31.59      8.17 o 
   4  12  13       20.54       24.19      8.46 o 
   5  12  13      102.61      118.86     13.46 o 
   0  13  13        1.22        3.01      9.25 o 
   1  13  13       25.19       57.73      9.72 o 
   2  13  13        1.92        4.93      8.16 o 
   0   0  14     1125.59     1263.52     37.35 o 
   1   0  14        0.97       -2.14      3.72 o 
   2   0  14      967.85     1017.17     22.92 o 
   3   0  14       14.65       13.71      5.58 o 
   4   0  14      309.13      257.42     17.93 o 
   5   0  14       86.87       79.34     10.28 o 
   6   0  14       18.00       20.70      6.84 o 
   7   0  14       34.23       45.98      9.33 o 
   8   0  14      157.43      157.98     20.85 o 
   9   0  14       35.37       25.26     11.88 o 
  10   0  14       44.09       48.05     18.79 o 
  11   0  14       28.38       30.70     18.79 o 
   0   1  14     2957.16     3030.66     60.66 o 
   1   1  14      140.06      135.74      6.31 o 
   2   1  14     1255.76     1201.59     21.19 o 
   3   1  14       47.84       53.35      4.96 o 
   4   1  14       53.25       56.15      5.85 o 
   5   1  14      101.46       97.75      7.71 o 
   6   1  14      149.27      169.52     10.30 o 
   7   1  14      170.12      163.80     12.35 o 
   8   1  14      133.13      135.88     12.17 o 
   9   1  14       29.32       41.27     10.43 o 
  10   1  14       34.46       33.22      8.73 o 
  11   1  14       15.46       20.71      7.77 o 
   0   2  14      283.31      295.52     11.58 o 
   1   2  14       18.56       17.06      3.45 o 
   2   2  14      534.86      514.84     11.94 o 
   3   2  14       90.85       97.08      6.15 o 
   4   2  14      325.81      329.43     11.66 o 
   5   2  14       76.91       80.63      7.18 o 
   6   2  14      338.26      333.22     15.45 o 
   7   2  14       75.72       62.13      8.43 o 
   8   2  14      528.20      503.08     19.88 o 
   9   2  14       39.62       49.10      8.54 o 
  10   2  14       92.44       94.48     12.40 o 
  11   2  14        7.02        8.59      7.23 o 
   0   3  14     2500.92     2558.76     46.80 o 
   1   3  14       23.07       24.67      3.80 o 
   2   3  14      270.51      245.21      8.80 o 
   3   3  14        9.72        9.45      3.33 o 
   4   3  14      282.71      279.83      9.91 o 
   5   3  14       53.14       45.56      7.39 o 
   6   3  14        1.72        3.02      4.66 o 
   7   3  14       77.41       66.82      8.64 o 
   8   3  14      256.20      200.28     14.36 o 
   9   3  14       15.07       11.39      6.66 o 
  10   3  14       27.00       34.94      8.29 o 
  11   3  14        9.52       16.35      8.20 o 
   0   4  14      110.75      118.14     10.42 o 
   1   4  14      103.52      100.88      6.35 o 
   2   4  14      595.60      553.44     12.69 o 
   3   4  14      101.69      111.14      7.75 o 
   4   4  14      467.23      445.22     13.48 o 
   5   4  14      143.17      142.53      9.40 o 
   6   4  14       13.13        7.27      5.34 o 
   7   4  14      267.29      279.30     16.12 o 
   8   4  14       51.08       48.12      8.16 o 
   9   4  14       18.52       21.06      7.36 o 
  10   4  14      134.06      163.81     14.28 o 
  11   4  14       10.83       13.95      7.72 o 
   0   5  14      392.70      406.59     16.41 o 
   1   5  14       15.70       21.46      4.06 o 
   2   5  14      174.34      167.55      9.09 o 
   3   5  14      280.13      280.71     11.54 o 
   4   5  14      397.95      394.54     13.21 o 
   5   5  14      171.98      155.77     10.62 o 
   6   5  14       93.06      100.89      8.95 o 
   7   5  14      266.31      280.81     16.49 o 
   8   5  14       11.11        8.62      6.61 o 
   9   5  14        8.71        9.75      7.12 o 
  10   5  14      112.13      132.28     13.34 o 
   0   6  14      279.22      254.40     14.37 o 
   1   6  14       68.15       71.63      6.34 o 
   2   6  14      831.05      727.67     17.26 o 
   3   6  14       39.66       50.85      6.06 o 
   4   6  14      538.43      549.44     17.13 o 
   5   6  14      319.32      290.42     14.01 o 
   6   6  14       87.84      101.91      9.52 o 
   7   6  14       70.85       79.89     10.86 o 
   8   6  14       38.26       43.21      9.12 o 
   9   6  14       46.80       50.58     10.64 o 
  10   6  14       37.56       64.33     11.35 o 
   0   7  14        4.14        8.93      6.66 o 
   1   7  14      141.34      132.10      8.58 o 
   2   7  14      119.97      111.79      8.42 o 
   3   7  14      221.70      202.04     10.26 o 
   4   7  14      472.48      438.69     14.01 o 
   5   7  14       70.61       72.88     10.68 o 
   6   7  14        3.72        1.57      4.68 o 
   7   7  14      137.23      132.95     10.18 o 
   8   7  14       71.13       75.00      9.60 o 
   9   7  14        6.09       23.34      7.16 o 
   0   8  14       60.75       50.42     10.80 o 
   1   8  14       59.10       61.00      8.09 o 
   2   8  14      256.05      251.36     12.22 o 
   3   8  14       47.26       58.13      6.58 o 
   4   8  14      219.16      195.03     10.92 o 
   5   8  14       15.21       14.37      5.17 o 
   6   8  14       25.68       20.16      6.01 o 
   7   8  14       30.91       28.90      6.38 o 
   8   8  14       19.28       14.98      5.90 o 
   9   8  14        1.05        4.45      7.79 o 
   0   9  14        4.39       12.45      9.64 o 
   1   9  14       53.01       39.54      7.31 o 
   2   9  14       52.12       45.52      7.32 o 
   3   9  14      145.68      146.16     10.48 o 
   4   9  14      549.67      496.33     16.06 o 
   5   9  14       19.99       32.97      6.23 o 
   6   9  14       61.66       85.86      8.58 o 
   7   9  14        4.59       18.48      6.69 o 
   8   9  14       80.48       88.59     10.59 o 
   0  10  14       69.39       74.87     13.79 o 
   1  10  14       22.22       28.25      8.98 o 
   2  10  14       92.53       94.89     10.62 o 
   3  10  14      149.55      146.29     11.75 o 
   4  10  14       51.42       57.63      7.62 o 
   5  10  14       57.62       54.08      7.12 o 
   6  10  14       14.43       26.88      7.14 o 
   7  10  14      115.59      138.64     12.05 o 
   0  11  14      134.18      159.68     20.01 o 
   1  11  14        2.38       22.28      7.26 o 
   2  11  14       11.60       12.49      6.41 o 
   3  11  14       22.47       33.12      7.14 o 
   4  11  14       65.64       74.28      9.45 o 
   5  11  14       12.32       18.49      9.25 o 
   6  11  14      165.96      163.17     12.82 o 
   0  12  14        4.13        9.59      9.21 o 
   1  12  14        2.24       18.10      7.05 o 
   2  12  14        1.13       -1.63      5.75 o 
   3  12  14       32.32       41.94     13.70 o 
   4  12  14       38.49       38.72      8.90 o 
   0  13  14       25.60       37.02     23.85 o 
   1   0  15        2.22       -1.29      3.69 o 
   2   0  15     1503.48     1464.25     39.13 o 
   3   0  15      127.69      125.80     11.44 o 
   4   0  15     1702.41     1568.28     54.76 o 
   5   0  15      228.57      207.91     15.57 o 
   6   0  15      366.79      351.06     19.76 o 
   7   0  15        0.02        4.51      6.59 o 
   8   0  15        7.50       12.33      9.60 o 
   9   0  15      137.36      122.58     19.45 o 
  10   0  15        0.06       -5.82      8.21 o 
  11   0  15       16.48       15.26     10.63 o 
   0   1  15      490.55      485.19     29.79 o 
   1   1  15       93.33       85.08      5.97 o 
   2   1  15      313.66      329.87      9.75 o 
   3   1  15        2.58        6.68      3.75 o 
   4   1  15     1781.74     1707.08     32.99 o 
   5   1  15       73.35       67.90      6.89 o 
   6   1  15      300.36      242.09     13.42 o 
   7   1  15        9.93        2.20      6.04 o 
   8   1  15      178.45      159.50     13.24 o 
   9   1  15       14.55       20.63      7.95 o 
  10   1  15      125.09      132.46     14.66 o 
  11   1  15       13.63       33.00      9.84 o 
   0   2  15      363.21      318.66     13.11 o 
   1   2  15        1.23        5.05      3.13 o 
   2   2  15      102.63      116.53      8.15 o 
   3   2  15        0.66       -1.47      3.08 o 
   4   2  15     1088.44      991.45     20.81 o 
   5   2  15      112.86      103.41     14.34 o 
   6   2  15      139.18      150.85     11.42 o 
   7   2  15       78.32       80.36      9.54 o 
   8   2  15        4.41        6.40      5.53 o 
   9   2  15       58.69       66.44      9.64 o 
  10   2  15       54.36       77.12     13.56 o 
  11   2  15        3.68       18.17      7.95 o 
   0   3  15      446.76      479.50     18.23 o 
   1   3  15      114.53       97.86      6.84 o 
   2   3  15       73.65       83.65      6.09 o 
   3   3  15      207.50      200.10      9.34 o 
   4   3  15      159.02      183.95     12.73 o 
   5   3  15      147.75      135.27     13.27 o 
   6   3  15      316.28      298.56     16.65 o 
   7   3  15        5.52       -0.70      5.58 o 
   8   3  15       82.93       71.73      9.63 o 
   9   3  15       15.66       22.62      7.29 o 
  10   3  15       77.19       92.26     12.14 o 
   0   4  15      504.63      505.54     25.32 o 
   1   4  15       39.99       40.86      5.30 o 
   2   4  15      276.68      279.54      9.91 o 
   3   4  15      237.32      250.69     11.36 o 
   4   4  15      839.87      873.40     19.95 o 
   5   4  15      135.19      108.61     10.53 o 
   6   4  15      172.17      193.66     13.53 o 
   7   4  15       23.42       21.27      7.09 o 
   8   4  15       28.46       23.45      7.25 o 
   9   4  15       38.69       41.10      8.55 o 
  10   4  15       34.60       43.96      8.93 o 
   0   5  15      168.17      158.36     12.37 o 
   1   5  15      116.17      121.80      7.88 o 
   2   5  15       26.02       24.42      6.94 o 
   3   5  15      418.07      360.96     12.65 o 
   4   5  15      964.26      957.73     21.44 o 
   5   5  15       88.06       95.07      8.27 o 
   6   5  15      840.92      721.14     25.67 o 
   7   5  15        3.15       15.46      6.17 o 
   8   5  15      111.88      104.77     11.14 o 
   9   5  15       38.60       38.36      8.48 o 
  10   5  15       55.43       59.76     13.53 o 
   0   6  15      119.96      140.02     11.97 o 
   1   6  15       91.13       82.58      7.03 o 
   2   6  15      426.93      418.48     14.47 o 
   3   6  15       69.24       68.12      6.88 o 
   4   6  15      145.48      146.10     10.72 o 
   5   6  15      125.69      140.48     11.77 o 
   6   6  15        3.61       -0.41      4.69 o 
   7   6  15        0.21       -1.26      5.80 o 
   8   6  15       71.33       80.92     11.74 o 
   9   6  15       42.44       69.32     11.43 o 
   0   7  15      141.15      159.47     17.67 o 
   1   7  15      130.12      123.73     10.45 o 
   2   7  15       55.95       44.41      6.32 o 
   3   7  15       73.29       67.28      7.35 o 
   4   7  15        1.22        4.44      4.62 o 
   5   7  15       21.98       22.19      5.71 o 
   6   7  15      254.51      227.72     15.33 o 
   7   7  15        2.70        3.50      6.07 o 
   8   7  15       23.79       13.87      7.70 o 
   9   7  15       58.11       67.62     10.14 o 
   0   8  15      324.48      280.80     26.67 o 
   1   8  15       41.66       47.77      8.76 o 
   2   8  15       43.42       37.60      6.16 o 
   3   8  15       30.28       27.85      5.79 o 
   4   8  15      312.26      307.36     13.30 o 
   5   8  15       55.81       54.69      7.21 o 
   6   8  15        0.47        0.75      4.79 o 
   7   8  15        5.03        7.12      5.32 o 
   8   8  15       11.43        9.66      6.63 o 
   0   9  15       76.09       51.88     11.91 o 
   1   9  15       54.95       75.02      9.43 o 
   2   9  15       30.12       38.74      7.69 o 
   3   9  15       15.38       12.87      5.16 o 
   4   9  15       59.46       58.31     10.59 o 
   5   9  15       65.72       65.35      7.42 o 
   6   9  15       21.95       31.34      6.44 o 
   7   9  15       37.96       57.65      7.79 o 
   0  10  15      123.50      152.86     26.40 o 
   1  10  15       20.40       36.74      7.88 o 
   2  10  15      169.73      166.12     13.71 o 
   3  10  15       27.73       34.85      7.15 o 
   4  10  15       40.68       44.18      8.01 o 
   5  10  15       47.60       52.68      7.84 o 
   6  10  15       35.85       37.29      6.93 o 
   0  11  15       16.20       19.24     11.67 o 
   1  11  15       40.66       41.18     10.65 o 
   2  11  15       18.92       17.02      6.79 o 
   3  11  15        6.09       18.24      7.00 o 
   4  11  15        3.45        8.25      6.06 o 
   5  11  15       73.04       83.43     11.99 o 
   0  12  15        0.57       17.15      9.97 o 
   1  12  15       13.36       32.59      8.20 o 
   2  12  15        4.62       14.26      7.40 o 
   3  12  15       22.28       28.97      8.09 o 
   0   0  16      209.71      211.95     16.35 o 
   1   0  16       19.14       26.79      6.49 o 
   2   0  16     2277.82     2264.67     49.29 o 
   3   0  16       22.04       22.09      7.44 o 
   4   0  16      627.92      544.47     23.05 o 
   5   0  16       12.85       13.90      7.75 o 
   6   0  16      315.08      259.98     18.34 o 
   7   0  16        5.36        2.49      9.41 o 
   8   0  16      386.41      392.48     87.59 o 
   9   0  16       20.50       46.36     13.75 o 
  10   0  16        6.46       22.50     11.57 o 
   0   1  16       52.22       67.81      7.53 o 
   1   1  16        4.33        5.38      3.32 o 
   2   1  16     2159.80     2042.71     53.10 o 
   3   1  16      101.41       98.66      7.57 o 
   4   1  16      854.40      818.64     19.97 o 
   5   1  16       25.53       27.95      5.43 o 
   6   1  16      349.54      324.28     18.85 o 
   7   1  16       23.36       15.67      8.30 o 
   8   1  16      133.38      130.30     12.05 o 
   9   1  16       43.68       46.98      9.85 o 
  10   1  16       22.75       20.87      9.22 o 
   0   2  16        6.48        9.53      5.37 o 
   1   2  16      149.15      165.66      8.77 o 
   2   2  16     2139.62     2022.92     32.61 o 
   3   2  16       45.76       46.58      6.21 o 
   4   2  16     1033.79      977.05     21.10 o 
   5   2  16       71.50       75.53      8.46 o 
   6   2  16      231.35      245.06     14.65 o 
   7   2  16       65.66       68.11      9.74 o 
   8   2  16      155.52      143.76     12.47 o 
   9   2  16       25.53       25.74      7.58 o 
  10   2  16      228.45      278.63     20.59 o 
   0   3  16      290.73      285.35     15.52 o 
   1   3  16       95.82      111.02      7.61 o 
   2   3  16      191.84      173.56      8.58 o 
   3   3  16       37.50       41.94      5.21 o 
   4   3  16      301.37      300.22     15.02 o 
   5   3  16      163.24      180.16     21.65 o 
   6   3  16      408.05      412.01     17.95 o 
   7   3  16       96.48       97.17     10.49 o 
   8   3  16      189.26      155.46     13.33 o 
   9   3  16       17.30       17.22      6.88 o 
  10   3  16       30.50       38.70      9.46 o 
   0   4  16        7.76       18.26      5.89 o 
   1   4  16        8.54        5.52      3.70 o 
   2   4  16      431.76      430.09     11.79 o 
   3   4  16        0.31        0.44      3.69 o 
   4   4  16     1229.86     1153.61     27.13 o 
   5   4  16       85.52       88.40     10.63 o 
   6   4  16      129.98      109.55     10.72 o 
   7   4  16       21.35        9.21      6.31 o 
   8   4  16       64.73       66.80      9.61 o 
   9   4  16       50.84       46.03      9.31 o 
  10   4  16       63.47       85.13     11.23 o 
   0   5  16      240.64      250.79     15.47 o 
   1   5  16      209.73      199.76      9.91 o 
   2   5  16      175.42      160.85     12.70 o 
   3   5  16       42.08       48.81      6.58 o 
   4   5  16       40.85       37.23      6.08 o 
   5   5  16        8.84        6.21      5.44 o 
   6   5  16      101.71       93.74     10.14 o 
   7   5  16       48.80       52.08      8.64 o 
   8   5  16       36.92       36.14      8.49 o 
   9   5  16       42.48       48.18      9.16 o 
   0   6  16      608.49      576.42     21.44 o 
   1   6  16        1.96        3.26      4.01 o 
   2   6  16      164.35      167.77     11.05 o 
   3   6  16       80.38       87.94      8.67 o 
   4   6  16       66.63       61.97      8.45 o 
   5   6  16       22.01       15.88      5.40 o 
   6   6  16      258.27      230.46     20.93 o 
   7   6  16       49.43       47.57      8.56 o 
   8   6  16      124.21      138.03     12.71 o 
   9   6  16        4.65       12.98      7.71 o 
   0   7  16      315.01      234.95     20.68 o 
   1   7  16       31.78       34.52      7.01 o 
   2   7  16      173.55      146.77      9.85 o 
   3   7  16       70.79       75.14      7.79 o 
   4   7  16        3.05        0.04      4.55 o 
   5   7  16       21.38       21.47      5.68 o 
   6   7  16        2.96        8.16      6.03 o 
   7   7  16        8.09       10.84      6.01 o 
   8   7  16        1.61       11.96      6.97 o 
   0   8  16       71.03       45.04     18.21 o 
   1   8  16       29.84       20.02      9.85 o 
   2   8  16      109.94      130.51     11.89 o 
   3   8  16        3.07        7.25      5.10 o 
   4   8  16       69.99       78.84      8.66 o 
   5   8  16       18.04       10.06      5.36 o 
   6   8  16       30.52       38.97      6.97 o 
   7   8  16       10.07       11.53      6.59 o 
   8   8  16       21.91       27.54      8.03 o 
   0   9  16       71.40       87.82     14.50 o 
   1   9  16       53.40       54.94     10.55 o 
   2   9  16      122.70      115.42     11.71 o 
   3   9  16       17.35        9.70      6.01 o 
   4   9  16        3.05        0.51      4.86 o 
   5   9  16        9.68       23.59      6.42 o 
   6   9  16       79.00       83.24      8.51 o 
   7   9  16        7.91       20.90      7.52 o 
   0  10  16       21.91       17.08      9.57 o 
   1  10  16        1.93        6.01      6.07 o 
   2  10  16      129.09      135.78     12.90 o 
   3  10  16       12.24       21.66      6.92 o 
   4  10  16       23.33       21.81      6.92 o 
   5  10  16        5.02        5.81      5.81 o 
   6  10  16       38.01       50.91      7.95 o 
   0  11  16       35.94       45.41     11.71 o 
   1  11  16       20.21       37.78      8.34 o 
   2  11  16       19.02       21.47      7.47 o 
   3  11  16        7.54       13.68      6.73 o 
   4  11  16       13.07       30.29      8.76 o 
   0  12  16        0.63       23.24     11.03 o 
   1  12  16        0.51        6.08      6.89 o 
   1   0  17        1.84        0.44      5.14 o 
   2   0  17      185.54      180.69     23.29 o 
   3   0  17       29.55       27.09      7.54 o 
   4   0  17       22.26       15.98      6.84 o 
   5   0  17        4.64        5.07      6.19 o 
   6   0  17       10.70       21.50      7.57 o 
   7   0  17       50.95       47.47     13.61 o 
   8   0  17        1.03       19.02     12.76 o 
   9   0  17       21.18       15.63     10.90 o 
  10   0  17        4.57       -9.88     14.03 o 
   0   1  17     2568.38     2494.27     52.77 o 
   1   1  17       60.86       62.59      6.33 o 
   2   1  17     1754.08     1709.15     29.15 o 
   3   1  17       69.49       73.84      7.00 o 
   4   1  17      269.20      254.03     11.94 o 
   5   1  17       83.44       82.88      7.83 o 
   6   1  17      264.88      255.47     14.99 o 
   7   1  17       12.75       10.01      6.16 o 
   8   1  17       25.70       22.66      8.82 o 
   9   1  17       34.91       49.76     10.16 o 
  10   1  17       92.73       80.94     11.92 o 
   0   2  17      661.62      626.61     22.01 o 
   1   2  17       90.55       96.56      7.47 o 
   2   2  17      710.78      658.13     20.48 o 
   3   2  17       17.54       15.08      4.58 o 
   4   2  17      367.72      357.31     14.07 o 
   5   2  17      225.04      211.79     13.39 o 
   6   2  17      749.45      679.12     21.48 o 
   7   2  17       76.76       71.41      9.27 o 
   8   2  17      118.66      130.57     12.41 o 
   9   2  17       62.60       78.60     12.00 o 
  10   2  17       71.47       98.47     17.68 o 
   0   3  17      990.00      968.17     28.46 o 
   1   3  17       43.19       51.72      5.94 o 
   2   3  17     1502.58     1364.33     23.32 o 
   3   3  17       61.52       65.68      6.86 o 
   4   3  17      548.63      493.91     16.96 o 
   5   3  17       62.82       67.93      8.53 o 
   6   3  17      375.60      380.62     18.23 o 
   7   3  17        6.87        8.31      6.19 o 
   8   3  17       91.25       97.82     11.19 o 
   9   3  17       13.79       16.32      7.02 o 
   0   4  17     1091.49     1088.43     30.95 o 
   1   4  17      214.31      211.07     10.32 o 
   2   4  17       11.24       16.77      4.68 o 
   3   4  17       14.88       13.87      5.26 o 
   4   4  17      162.29      174.11     12.05 o 
   5   4  17       10.47        0.22      5.13 o 
   6   4  17      106.98      102.95     10.59 o 
   7   4  17        0.99       -5.17      5.53 o 
   8   4  17       17.97       11.21      6.66 o 
   9   4  17       18.54       31.93      8.25 o 
   0   5  17      183.02      200.47     22.64 o 
   1   5  17       30.71       29.24      5.83 o 
   2   5  17       16.30       14.41      5.20 o 
   3   5  17       73.36       71.46      8.28 o 
   4   5  17      242.97      227.02     13.69 o 
   5   5  17        1.67       11.09      6.18 o 
   6   5  17       18.76       18.62      6.74 o 
   7   5  17       11.40       17.38      6.89 o 
   8   5  17       34.01       44.19      8.77 o 
   9   5  17        1.22        1.07      7.02 o 
   0   6  17      151.71      142.25     18.91 o 
   1   6  17       78.17       71.91      7.79 o 
   2   6  17      861.15      771.41     25.55 o 
   3   6  17       24.76       25.10      5.92 o 
   4   6  17      231.91      202.37     12.98 o 
   5   6  17       10.44        9.67      8.08 o 
   6   6  17      130.79      138.48     12.47 o 
   7   6  17       63.83       81.19     11.82 o 
   8   6  17      144.90      138.39     13.21 o 
   0   7  17      562.94      535.06     28.15 o 
   1   7  17      166.51      138.97     12.21 o 
   2   7  17       16.77       20.87      5.69 o 
   3   7  17       30.93       25.80      5.87 o 
   4   7  17      405.54      394.11     15.89 o 
   5   7  17        1.19        6.37      4.89 o 
   6   7  17       85.32       96.96     10.98 o 
   7   7  17       19.24       22.82      6.87 o 
   8   7  17       11.82       19.37      7.38 o 
   0   8  17      117.30      102.57     25.40 o 
   1   8  17       28.14       33.61      8.60 o 
   2   8  17      171.35      140.18     12.41 o 
   3   8  17        5.84        7.96      5.45 o 
   4   8  17       40.65       51.81      7.34 o 
   5   8  17       15.81       11.75      6.16 o 
   6   8  17       16.89        7.47      6.25 o 
   7   8  17        2.73        3.92      6.44 o 
   0   9  17        3.99        4.18      8.23 o 
   1   9  17       21.93       24.05      7.19 o 
   2   9  17       30.23       44.10      7.86 o 
   3   9  17        5.72        5.49      5.74 o 
   4   9  17       10.82       13.02      5.35 o 
   5   9  17        7.67       12.44      6.31 o 
   6   9  17       43.05       52.84      8.22 o 
   0  10  17       93.81      127.36     18.27 o 
   1  10  17      132.95      116.54     11.76 o 
   2  10  17       22.26       31.05      7.48 o 
   3  10  17       21.57       40.25      7.88 o 
   4  10  17        1.40       10.19      6.77 o 
   5  10  17       34.12       37.96      7.65 o 
   0  11  17        0.00        7.62      9.16 o 
   1  11  17       30.38       58.65      9.35 o 
   2  11  17       30.43       40.85      8.50 o 
   3  11  17       14.24       25.57      7.53 o 
   0   0  18     3246.05     3379.53    115.24 o 
   1   0  18       21.43       31.47      7.94 o 
   2   0  18      114.48      141.07     12.99 o 
   3   0  18       28.09       32.61      8.00 o 
   4   0  18     1020.82      940.05     44.93 o 
   5   0  18       64.28       67.97     10.92 o 
   6   0  18        0.01        2.59      7.01 o 
   7   0  18        4.77        8.54      9.29 o 
   8   0  18        0.03        9.33      9.51 o 
   9   0  18        0.02       13.53     10.79 o 
   0   1  18      295.58      319.96     17.02 o 
   1   1  18        8.55       13.38      4.93 o 
   2   1  18     2554.74     2533.20     39.04 o 
   3   1  18       82.38       85.31      7.67 o 
   4   1  18       55.16       73.56      7.53 o 
   5   1  18       86.32       76.89      7.96 o 
   6   1  18      471.33      430.84     19.87 o 
   7   1  18       29.71       22.98      6.94 o 
   8   1  18       54.46       57.09     10.40 o 
   9   1  18       42.61       50.16     10.07 o 
   0   2  18      565.86      586.36     21.69 o 
   1   2  18       38.68       34.82      7.82 o 
   2   2  18      245.13      258.28     12.71 o 
   3   2  18        2.19        0.68      4.30 o 
   4   2  18      179.75      175.74     12.06 o 
   5   2  18       20.33       21.14      6.36 o 
   6   2  18       35.17       40.48      9.60 o 
   7   2  18       29.77       39.57      7.55 o 
   8   2  18      147.14      170.80     14.12 o 
   9   2  18       14.59       20.66      8.51 o 
   0   3  18     3242.45     3083.41    106.77 o 
   1   3  18       12.15       13.25      4.86 o 
   2   3  18      117.96      121.27      9.35 o 
   3   3  18        1.07        3.03      4.47 o 
   4   3  18       76.46       82.51      8.92 o 
   5   3  18       25.60       16.52      6.86 o 
   6   3  18      350.04      326.10     17.49 o 
   7   3  18        3.70        2.89      5.87 o 
   8   3  18        7.24       11.57      6.73 o 
   9   3  18       15.67       25.11      7.67 o 
   0   4  18      340.57      319.41     18.09 o 
   1   4  18        9.92       16.00      4.72 o 
   2   4  18      668.99      683.70     19.41 o 
   3   4  18       11.40       22.99      6.60 o 
   4   4  18      636.07      581.67     19.19 o 
   5   4  18       47.59       49.97      8.05 o 
   6   4  18      170.49      188.12     13.98 o 
   7   4  18       12.87       10.53      6.75 o 
   8   4  18       50.97       72.06     10.08 o 
   9   4  18        4.70        8.62      6.82 o 
   0   5  18     1561.03     1411.67     37.63 o 
   1   5  18       82.96       72.46      8.03 o 
   2   5  18       94.39      106.88      9.44 o 
   3   5  18       79.16       82.12     10.15 o 
   4   5  18      711.08      650.87     23.00 o 
   5   5  18       22.35       22.87      6.57 o 
   6   5  18      206.32      228.90     17.29 o 
   7   5  18       12.67       14.36      7.09 o 
   8   5  18       18.26       21.84      7.44 o 
   0   6  18       21.91       10.07      8.63 o 
   1   6  18      100.54      109.87      9.74 o 
   2   6  18      131.50      137.78     10.84 o 
   3   6  18       70.61       84.20      9.21 o 
   4   6  18       36.29       50.94      8.79 o 
   5   6  18        8.47        7.18      6.52 o 
   6   6  18       71.65       76.14      9.82 o 
   7   6  18        0.42        4.56      6.04 o 
   8   6  18       93.69      112.79     11.93 o 
   0   7  18       31.27       33.35     11.33 o 
   1   7  18       54.21       57.17      8.65 o 
   2   7  18       26.77       23.85      6.15 o 
   3   7  18       18.35       25.42      6.45 o 
   4   7  18       30.78       52.57      7.41 o 
   5   7  18       14.98       20.02      7.22 o 
   6   7  18       68.83       68.27     10.03 o 
   7   7  18       26.32       41.86      9.02 o 
   0   8  18       78.89       92.14     15.58 o 
   1   8  18       46.55       47.18      8.92 o 
   2   8  18       19.53       25.79      6.95 o 
   3   8  18       11.46       14.60      6.66 o 
   4   8  18       54.25       66.05      8.28 o 
   5   8  18       16.72       18.68      7.94 o 
   6   8  18      164.44      165.35     13.96 o 
   0   9  18        7.93       15.41     11.12 o 
   1   9  18       47.58       58.68     13.45 o 
   2   9  18       74.98       91.45     10.70 o 
   3   9  18        2.32        4.51      6.26 o 
   4   9  18       89.45       95.53     11.37 o 
   5   9  18       15.66        8.59      6.68 o 
   0  10  18       41.16       29.14     10.47 o 
   1  10  18        2.71       12.62      6.90 o 
   2  10  18        2.42       15.46      6.63 o 
   3  10  18       11.98       36.56     10.55 o 
   1   0  19       19.88       18.48      8.75 o 
   2   0  19        3.62        1.81      5.99 o 
   3   0  19       59.05       47.15      9.21 o 
   4   0  19      205.11      218.94     17.09 o 
   5   0  19       24.16       27.59      8.83 o 
   6   0  19      272.44      254.64     42.64 o 
   7   0  19        1.80       12.99     10.22 o 
   8   0  19       58.03       89.87     16.72 o 
   9   0  19        2.66        5.44     10.73 o 
   0   1  19      974.58      961.02     40.46 o 
   1   1  19        6.41        5.63      4.77 o 
   2   1  19     1148.64     1101.88     24.96 o 
   3   1  19        1.58        8.76      7.12 o 
   4   1  19      816.05      695.06     22.89 o 
   5   1  19        9.88        6.89      8.32 o 
   6   1  19      246.13      267.42     17.52 o 
   7   1  19       28.84       37.23      8.63 o 
   8   1  19       57.91       47.27     10.18 o 
   9   1  19        0.20        4.25      8.51 o 
   0   2  19      348.99      363.29     18.10 o 
   1   2  19       14.94       17.30      5.37 o 
   2   2  19       46.59       50.13      6.87 o 
   3   2  19        8.31        9.22      4.59 o 
   4   2  19      509.93      481.33     17.41 o 
   5   2  19       98.71       86.87      9.69 o 
   6   2  19       11.96        6.74      7.79 o 
   7   2  19       18.06       33.00      7.81 o 
   8   2  19       28.81       32.48      9.07 o 
   0   3  19      475.60      547.34     21.98 o 
   1   3  19      209.56      195.50     11.59 o 
   2   3  19      605.63      486.27     16.05 o 
   3   3  19       68.13       70.11      9.87 o 
   4   3  19      647.40      605.82     20.80 o 
   5   3  19       10.04        8.24      5.95 o 
   6   3  19       37.01       57.85      9.42 o 
   7   3  19       34.00       49.95      8.76 o 
   8   3  19      104.92      101.16     11.54 o 
   0   4  19      402.72      428.52     19.47 o 
   1   4  19       30.16       24.09      5.32 o 
   2   4  19      391.66      372.75     18.15 o 
   3   4  19        3.78        8.89      7.27 o 
   4   4  19       69.27       71.32      9.88 o 
   5   4  19       19.82       22.44      6.63 o 
   6   4  19       10.57        4.51      6.20 o 
   7   4  19       36.13       31.80      8.51 o 
   8   4  19       40.62       45.05      8.92 o 
   0   5  19       92.06      105.67     18.41 o 
   1   5  19      103.00      131.40     10.59 o 
   2   5  19      394.76      380.97     27.55 o 
   3   5  19       14.15       26.35      7.21 o 
   4   5  19       31.75       39.43      8.22 o 
   5   5  19       12.01       10.01      8.31 o 
   6   5  19       16.94       20.10      7.01 o 
   7   5  19        5.89       14.37      7.87 o 
   0   6  19       16.03       18.07      9.10 o 
   1   6  19       16.38       17.42      6.69 o 
   2   6  19      111.60      102.91      9.79 o 
   3   6  19        1.62        4.90      6.27 o 
   4   6  19      137.15      176.14     19.15 o 
   5   6  19        4.30        8.61      6.80 o 
   6   6  19       15.92       22.51     12.34 o 
   7   6  19        4.35        4.97      6.92 o 
   0   7  19        8.34       17.83      8.50 o 
   1   7  19        8.49        4.50      5.61 o 
   2   7  19      299.76      257.65     16.68 o 
   3   7  19       19.50       13.95      5.99 o 
   4   7  19      117.50      133.02     11.80 o 
   5   7  19        2.41        4.30      6.50 o 
   6   7  19      119.58      127.59     13.55 o 
   0   8  19       93.10       96.24     15.64 o 
   1   8  19        7.36        7.64      6.27 o 
   2   8  19        1.29       -0.37      7.97 o 
   3   8  19       35.98       48.17      8.80 o 
   4   8  19       11.35       16.63      8.36 o 
   5   8  19        5.20       11.70      7.39 o 
   0   9  19        0.22       31.47     10.71 o 
   1   9  19       33.29       48.34      8.81 o 
   2   9  19       15.75       31.90      9.09 o 
   3   9  19       11.36       14.54      6.44 o 
   4   9  19      177.51      168.54     14.61 o 
   0  10  19        1.17       26.97     10.63 o 
   1  10  19        8.41       22.24      7.51 o 
   0   0  20      358.95      414.85     32.98 o 
   1   0  20        0.23       -1.12      7.61 o 
   2   0  20       32.06       30.18      9.83 o 
   3   0  20        3.85       11.26      7.12 o 
   4   0  20      527.51      455.72     22.31 o 
   5   0  20        0.00        5.40      7.90 o 
   6   0  20      204.42      148.66     25.46 o 
   7   0  20        0.58       11.50     16.15 o 
   8   0  20        0.29       18.00     20.73 o 
   0   1  20      684.83      713.86     38.34 o 
   1   1  20        9.83       15.35      5.83 o 
   2   1  20       33.77       44.81      6.60 o 
   3   1  20       41.18       36.18      6.31 o 
   4   1  20       82.54       67.28      7.87 o 
   5   1  20       23.36       18.09      6.42 o 
   6   1  20      306.67      310.25     17.90 o 
   7   1  20       15.84       14.62      7.70 o 
   8   1  20       17.84       21.72      8.15 o 
   0   2  20      122.40      122.34     15.41 o 
   1   2  20      120.26      118.83     10.19 o 
   2   2  20      109.85      111.43      9.74 o 
   3   2  20       18.62       15.76      5.84 o 
   4   2  20      168.08      186.59     13.12 o 
   5   2  20       56.40       74.33      9.10 o 
   6   2  20       59.55       60.62      8.90 o 
   7   2  20       33.01       44.85      8.51 o 
   8   2  20      146.99      170.55     21.38 o 
   0   3  20      367.42      378.37     23.20 o 
   1   3  20       31.94       36.35      6.55 o 
   2   3  20      636.17      554.19     17.75 o 
   3   3  20       30.88       26.33     10.55 o 
   4   3  20       93.16       85.06     10.35 o 
   5   3  20       17.63       17.17      6.51 o 
   6   3  20       96.21      124.82     11.99 o 
   7   3  20        0.49        8.31      6.32 o 
   0   4  20      154.66      164.52     14.87 o 
   1   4  20       97.09      102.06     10.87 o 
   2   4  20      162.51      191.13     14.15 o 
   3   4  20        7.17        9.46      6.13 o 
   4   4  20       26.89       32.71      7.82 o 
   5   4  20        3.92        6.83      6.51 o 
   6   4  20        5.90        5.14      6.53 o 
   7   4  20       12.38       11.92      7.05 o 
   0   5  20       16.06       23.77     10.27 o 
   1   5  20        8.76        5.51      5.58 o 
   2   5  20      419.15      382.77     29.20 o 
   3   5  20      105.59      103.21     12.01 o 
   4   5  20       20.57       10.27      7.46 o 
   5   5  20       28.95       46.50     11.32 o 
   6   5  20      130.03      114.91     12.88 o 
   7   5  20        1.90       10.09      7.85 o 
   0   6  20      192.40      189.02     21.33 o 
   1   6  20        8.54       13.68      6.47 o 
   2   6  20        0.57       11.05      6.00 o 
   3   6  20       10.92        8.17      6.69 o 
   4   6  20      160.98      163.10     14.41 o 
   5   6  20       17.38       17.41      7.87 o 
   6   6  20        0.54        6.55      7.02 o 
   0   7  20      122.72      144.26     21.22 o 
   1   7  20       14.18       17.05      7.28 o 
   2   7  20       73.70       76.83     10.07 o 
   3   7  20        0.51       12.65      6.44 o 
   4   7  20        2.26       16.56      7.15 o 
   5   7  20       11.43       16.00      7.86 o 
   0   8  20       26.53       49.29     12.24 o 
   1   8  20       27.43       36.57      8.22 o 
   2   8  20       29.15       53.32      9.43 o 
   3   8  20        2.43       18.05      7.35 o 
   4   8  20       88.33      106.29     14.25 o 
   0   9  20      102.71      111.51     17.12 o 
   1   9  20        2.84       12.10      6.82 o 
   2   9  20       50.15       60.81     14.81 o 
   1   0  21       32.45       26.68     10.10 o 
   2   0  21       17.83       19.67      8.87 o 
   3   0  21        0.14        3.61      8.25 o 
   4   0  21      112.98      120.74     13.61 o 
   5   0  21        1.61        0.82      7.59 o 
   6   0  21      287.94      301.57     28.43 o 
   7   0  21       73.28       72.43     16.47 o 
   0   1  21      278.53      280.80     52.19 o 
   1   1  21        4.35        2.03      5.35 o 
   2   1  21      183.45      184.02     13.25 o 
   3   1  21        3.28       11.23      5.52 o 
   4   1  21        7.64       15.80      6.11 o 
   5   1  21       16.50       17.08      6.76 o 
   6   1  21      100.74      107.26     11.19 o 
   7   1  21       29.25       32.27     10.01 o 
   0   2  21      304.69      300.90     54.19 o 
   1   2  21       19.43       27.19      6.82 o 
   2   2  21       69.92       64.17      8.03 o 
   3   2  21       20.21       38.67      7.91 o 
   4   2  21       51.15       32.10      8.18 o 
   5   2  21        6.92        9.62      6.41 o 
   6   2  21       23.99       31.73      7.67 o 
   7   2  21        9.44       20.45      7.31 o 
   0   3  21       10.75       16.42      8.71 o 
   1   3  21       11.72       23.82      6.09 o 
   2   3  21       24.12       38.74      7.83 o 
   3   3  21        9.20        8.59      6.44 o 
   4   3  21       76.00       95.35     11.39 o 
   5   3  21       15.50       18.28      7.13 o 
   6   3  21       25.79       35.68      7.50 o 
   7   3  21        6.36        8.12      6.97 o 
   0   4  21      397.33      364.61     24.28 o 
   1   4  21       36.88       47.79      8.40 o 
   2   4  21      330.39      381.60     22.50 o 
   3   4  21        7.84       13.84      6.62 o 
   4   4  21      247.52      259.63     17.59 o 
   5   4  21       20.42       22.17      7.91 o 
   6   4  21       10.54       22.22      8.27 o 
   0   5  21        0.99       -5.04      8.54 o 
   1   5  21       22.16       31.69      7.98 o 
   2   5  21      109.71      133.20     12.59 o 
   3   5  21        8.18        5.28      6.63 o 
   4   5  21       56.71       80.55     10.77 o 
   5   5  21        6.10       13.46      7.23 o 
   6   5  21       35.90       53.30      9.65 o 
   0   6  21       49.85       76.43     14.23 o 
   1   6  21      108.23      111.56     11.93 o 
   2   6  21       15.49       32.45      8.06 o 
   3   6  21       18.56       36.53      8.12 o 
   4   6  21      180.64      184.65     15.54 o 
   5   6  21        6.54       21.90      7.90 o 
   0   7  21        2.26       19.69      9.86 o 
   1   7  21       26.11       32.06      8.05 o 
   2   7  21        5.39       16.90     12.62 o 
   3   7  21       32.06       64.85     11.30 o 
   4   7  21      139.15      157.10     14.37 o 
   0   8  21        2.19        7.92     10.06 o 
   1   8  21       56.79       77.26     11.91 o 
   2   8  21       45.32       55.03     12.33 o 
   0   0  22       58.33      104.68     21.52 o 
   1   0  22       60.76       60.08     14.76 o 
   2   0  22        0.09       10.15      8.39 o 
   3   0  22        0.01       -5.87      7.18 o 
   4   0  22       45.93       58.57     13.00 o 
   5   0  22       55.89       69.29     25.10 o 
   6   0  22       92.30      112.60     18.41 o 
   0   1  22      293.55      347.73     24.87 o 
   1   1  22        0.78       13.87      6.25 o 
   2   1  22        4.09       12.88      6.22 o 
   3   1  22        7.33       16.10      6.42 o 
   4   1  22        1.59       10.27      6.86 o 
   5   1  22       15.40       22.18      6.89 o 
   6   1  22      261.74      321.28     21.03 o 
   0   2  22       23.76       37.57     10.71 o 
   1   2  22       28.62       30.40      7.22 o 
   2   2  22      137.44      149.60     12.62 o 
   3   2  22        7.24       11.41      6.75 o 
   4   2  22        2.82        8.90      6.72 o 
   5   2  22        0.11       19.01      7.35 o 
   6   2  22       19.56       24.93      7.13 o 
   0   3  22        0.50       11.24      8.63 o 
   1   3  22       15.38       17.75      6.78 o 
   2   3  22      153.16      166.83     13.86 o 
   3   3  22        5.37       16.09      7.14 o 
   4   3  22       77.98       88.90     12.45 o 
   5   3  22       15.66       25.46      7.70 o 
   6   3  22        9.78       21.97      7.82 o 
   0   4  22      247.61      261.97     40.55 o 
   1   4  22       14.95       32.34      8.66 o 
   2   4  22      284.87      267.64     17.39 o 
   3   4  22        3.65       16.97      7.45 o 
   4   4  22      173.76      170.74     20.88 o 
   5   4  22        9.22       17.69      7.43 o 
   0   5  22        0.05       -4.55     11.88 o 
   1   5  22        8.34       18.28      8.50 o 
   2   5  22      126.58      134.42     13.05 o 
   3   5  22        3.61        8.07      6.70 o 
   4   5  22       12.03       14.66      6.96 o 
   0   6  22      192.06      185.12     21.48 o 
   1   6  22        1.90        7.08      7.51 o 
   2   6  22      281.31      278.47     21.64 o 
   3   6  22       43.52       38.09      9.06 o 
   4   6  22       29.46       59.59      9.91 o 
   0   7  22       67.27       85.95     17.61 o 
   1   7  22        5.66       27.93      9.32 o 
   2   7  22       27.19       55.86     18.92 o 
   1   0  23        1.11        9.73      9.03 o 
   2   0  23        5.37       21.54     10.00 o 
   3   0  23       23.42       18.07     12.06 o 
   4   0  23        1.16       -0.73      8.79 o 
   5   0  23        7.07       16.73     15.58 o 
   0   1  23      229.25      250.15     22.53 o 
   1   1  23        1.28       12.53      6.31 o 
   2   1  23        5.95        9.27      6.09 o 
   3   1  23        7.04       11.60      6.52 o 
   4   1  23      175.40      146.49     15.37 o 
   5   1  23       17.32       34.16      8.85 o 
   0   2  23        0.17       16.39     15.97 o 
   1   2  23       22.37       16.23      6.75 o 
   2   2  23       32.11       43.21      9.77 o 
   3   2  23        1.58       10.63      7.63 o 
   4   2  23       13.12       26.54      8.23 o 
   5   2  23        9.26       26.77      8.39 o 
   0   3  23      141.70      144.37     18.02 o 
   1   3  23        0.26        4.06      7.17 o 
   2   3  23       51.72       54.55      9.92 o 
   3   3  23        0.12        7.42      8.40 o 
   4   3  23       54.03       59.45     10.11 o 
   0   4  23       22.31       33.64     16.37 o 
   1   4  23       36.49       47.76     10.80 o 
   2   4  23       13.22       14.36      9.50 o 
   3   4  23        3.79       18.75      7.58 o 
   4   4  23       22.52       30.61      8.37 o 
   0   5  23       50.28       53.52     18.18 o 
   1   5  23        3.99        3.73      9.04 o 
   2   5  23       24.13       31.87      8.85 o 
   3   5  23       13.67        8.03      7.45 o 
   0   6  23        1.81       20.00     15.09 o 
   1   6  23        5.12       25.81      9.74 o 
   0   0  24      231.59      233.37     31.46 o 
   1   0  24        0.40        2.38     11.31 o 
   2   0  24       97.05      108.44     16.69 o 
   3   0  24       30.48       32.28     13.27 o 
   4   0  24       61.71       61.40     20.79 o 
   0   1  24       30.49       31.44     15.43 o 
   1   1  24        9.61       18.85      7.09 o 
   2   1  24       99.26      120.82     11.85 o 
   3   1  24        4.48        7.95      7.50 o 
   0   2  24       17.33        8.49     13.49 o 
   1   2  24        6.45       25.21      7.34 o 
   2   2  24       39.69       42.33      9.99 o 
   3   2  24        2.63       22.14      8.48 o 
   0   3  24       19.39       35.14     11.13 o 
   1   3  24        2.78       16.78      7.98 o 
   2   3  24       54.52       62.92     11.02 o 
   0   4  24        6.58       25.22     15.09 o 
   1   4  24        2.63        4.87      7.69 o 
   0   1  25       17.26       19.44     10.14 o 
                                                 
